# Supplementary material for: External quality assurance program for diagnostic complement laboratories: evaluation of the results of the past seven years
Source: Front Immunol. 2024 Mar 26;15:1368399. doi: 10.3389/fimmu.2024.1368399 (PMC11002221; doi:10.3389/fimmu.2024.1368399)
Supplement: Supplementary file 1 [file Table_1.xlsx]

## Sheet: Tabelle1
Supplementary Table 1: Detailed information about the INSTAND EQA schemes for complement analysis
EQA No.	EQA scheme	Sample volume	Shipped in month(s)	Parameter	quantitative or qualitative result	Evaluation Area for quant. Parameters
245	Complement Analysis 01 - Auto-anti-C1q	0.3 mL	March and October	Auto-anti C1q (IgG)	both	±50 %
246	Complement Analysis 02 - Functions and proteins	1 mL	March and October	Alternative pathway	quantitative	±60 %
				C1 inhibitor: activity		±50 %
				C1 inhibitor: protein		±30 %
				C1q		±50 %
				C3		±24 %
				C4		±30 %
				Factor H		±50 %
				Factor I		±50 %
				Classical Pathway		±40 %
				Lectin Pathway		±60 %
247	Complement Analysis 03 - Complement activation products	0.5 mL	October	C3a	quantitative	±30 %
				C3d		±30 %
				Bb		±30 %
				sC5b-9		±30 %
248	Complement Analysis 04 - C3 - nephritic factor	0.3 mL	October	C3-nephritic factor	qualitative
249	Complement Analysis 05 - Auto-anti FH	0.3 mL	October	Auto-anti FH	both	±30 %
250	Complement Analysis 06 - Anti - C1 inhibitor	0.3 mL	October	Auto-anti-C1 inhibitor IgG	qualitative
				Auto-anti-C1 inhibitor IgA	qualitative
				Auto-anti-C1 inhibitor IgM	qualitative
