# Supplementary material for: External quality assurance program for diagnostic complement laboratories: evaluation of the results of the past seven years
Source: Front Immunol. 2024 Mar 26;15:1368399. doi: 10.3389/fimmu.2024.1368399 (PMC11002221; doi:10.3389/fimmu.2024.1368399)
Supplement: Supplementary file 2 [file Table_2.xlsx]

## Sheet: Supplementary Table 2_EQA raw d
Supplementary Table 2: Raw qualitative EQA results provided by the participating laboratories. The laboratories were further anonymized.
Year	Month	EQA group	Parameter name	Laboratories	Method	Reagent manufacturer	Cut Off	Qual. result sample 1	Qual. result sample 2
2022	October	245	Auto-anti C1q (IgG) (qual.)	V5_0	Immunological test (ELISA)	INOVA DIAGNOSTICS		positive	negative
2022	October	245	Auto-anti C1q (IgG) (qual.)	V5_1	Immunological test (ELISA)	INOVA DIAGNOSTICS	20	positive	negative
2022	October	245	Auto-anti C1q (IgG) (qual.)	V5_2	Immunological test (ELISA)	INOVA DIAGNOSTICS	15	positive	negative
2022	October	245	Auto-anti C1q (IgG) (qual.)	V5_3	Immunological test (ELISA)	INOVA DIAGNOSTICS		positive	negative
2022	October	245	Auto-anti C1q (IgG) (qual.)	V5_4	Immunological test (ELISA)	ORGENTEC		positive	negative
2022	October	245	Auto-anti C1q (IgG) (qual.)	V5_5	Immunological test (ELISA)	ORGENTEC		positive	negative
2022	October	245	Auto-anti C1q (IgG) (qual.)	V5_6	Immunological test (ELISA)	ORGENTEC		positive	negative
2022	October	245	Auto-anti C1q (IgG) (qual.)	V5_7	Immunological test (ELISA)	ORGENTEC	9.99	positive	negative
2022	October	245	Auto-anti C1q (IgG) (qual.)	V5_8	Immunological test (ELISA)	ORGENTEC	10	positive	negative
2022	October	245	Auto-anti C1q (IgG) (qual.)	V5_9	Immunological test (ELISA)	ORGENTEC		positive	negative
2022	October	245	Auto-anti C1q (IgG) (qual.)	V5_10	Immunological test (ELISA)	ORGENTEC		positive	negative
2022	October	245	Auto-anti C1q (IgG) (qual.)	V5_11	Immunological test (ELISA)	ORGENTEC		positive	negative
2022	October	245	Auto-anti C1q (IgG) (qual.)	V5_12	Immunological test (ELISA)	ORGENTEC		positive	negative
2022	October	245	Auto-anti C1q (IgG) (qual.)	V5_13	Immunological test (ELISA)	ORGENTEC		positive	negative
2022	October	245	Auto-anti C1q (IgG) (qual.)	V5_14	Immunological test (ELISA)	ORGENTEC		positive	negative
2022	October	245	Auto-anti C1q (IgG) (qual.)	V5_15	Immunological test (ELISA)	ORGENTEC	10	positive	negative
2022	October	245	Auto-anti C1q (IgG) (qual.)	V5_16	Immunological test (ELISA)	ORGENTEC		positive	negative
2022	October	245	Auto-anti C1q (IgG) (qual.)	V5_17	Immunological test (ELISA)	ORGENTEC		positive	negative
2022	October	245	Auto-anti C1q (IgG) (qual.)	V5_18	Immunological test (ELISA)	ORGENTEC	10	positive	negative
2022	October	245	Auto-anti C1q (IgG) (qual.)	V5_19	Immunological test (ELISA)	ORGENTEC	10	positive	negative
2022	October	245	Auto-anti C1q (IgG) (qual.)	V5_20	Immunological test (ELISA)	ORGENTEC		positive	negative
2022	October	245	Auto-anti C1q (IgG) (qual.)	V5_21	Immunological test (ELISA)	ORGENTEC		positive	negative
2022	October	245	Auto-anti C1q (IgG) (qual.)	V5_22	Immunological test (ELISA)	ORGENTEC		positive	negative
2022	October	245	Auto-anti C1q (IgG) (qual.)	V5_23	Immunological test (ELISA)	EURO IMMUN		positive	negative
2022	October	245	Auto-anti C1q (IgG) (qual.)	V5_24	Immunological test (ELISA)	EURO IMMUN		positive	negative
2022	October	245	Auto-anti C1q (IgG) (qual.)	V5_25	no information	no information		positive	negative
2022	October	245	Auto-anti C1q (IgG) (qual.)	V5_26	Immunological test (ELISA)	IMTEC	20	positive	negative
2022	October	245	Auto-anti C1q (IgG) (qual.)	V5_27	Immunological test (ELISA)	HUMAN	1	negative	positive
2022	October	245	Auto-anti C1q (IgG) (qual.)	V5_28	Immunological test (ELISA)	in-house assay	100	positive	negative
2022	October	245	Auto-anti C1q (IgG) (qual.)	V5_29	Immunological test (ELISA)	in-house assay	52	positive	negative
2022	October	245	Auto-anti C1q (IgG) (qual.)	V5_30	Immunological test (ELISA)	other manufacturer	16	negative	negative
2022	October	245	Auto-anti C1q (IgG) (qual.)	V5_31	Immunological test (ELISA)	IMTEC	20	positive	negative
2022	October	245	Auto-anti C1q (IgG) (qual.)	V5_32	Immunological test (ELISA)	BÜHLMANN		positive	negative
2022	October	245	Auto-anti C1q (IgG) (qual.)	V5_33	other method	other manufacturer		positive	negative
2022	March	245	Auto-anti C1q (IgG) (qual.)	V5_33	other method	other manufacturer		positive	negative
2022	March	245	Auto-anti C1q (IgG) (qual.)	V5_0	Immunological test (ELISA)	INOVA DIAGNOSTICS	20	negative	positive
2022	March	245	Auto-anti C1q (IgG) (qual.)	V5_34	Immunological test (ELISA)	INOVA DIAGNOSTICS		negative	positive
2022	March	245	Auto-anti C1q (IgG) (qual.)	V5_1	Immunological test (ELISA)	INOVA DIAGNOSTICS	20	negative	positive
2022	March	245	Auto-anti C1q (IgG) (qual.)	V5_2	Immunological test (ELISA)	INOVA DIAGNOSTICS		positive	negative
2022	March	245	Auto-anti C1q (IgG) (qual.)	V5_3	Immunological test (ELISA)	INOVA DIAGNOSTICS		negative	positive
2022	March	245	Auto-anti C1q (IgG) (qual.)	V5_5	Immunological test (ELISA)	ORGENTEC		negative	positive
2022	March	245	Auto-anti C1q (IgG) (qual.)	V5_6	Immunological test (ELISA)	ORGENTEC		negative	positive
2022	March	245	Auto-anti C1q (IgG) (qual.)	V5_7	Immunological test (ELISA)	ORGENTEC	9.99	negative	positive
2022	March	245	Auto-anti C1q (IgG) (qual.)	V5_8	Immunological test (ELISA)	ORGENTEC	9.9	negative	positive
2022	March	245	Auto-anti C1q (IgG) (qual.)	V5_9	Immunological test (ELISA)	ORGENTEC		negative	positive
2022	March	245	Auto-anti C1q (IgG) (qual.)	V5_11	Immunological test (ELISA)	ORGENTEC	10	negative	positive
2022	March	245	Auto-anti C1q (IgG) (qual.)	V5_12	Immunological test (ELISA)	ORGENTEC		negative	positive
2022	March	245	Auto-anti C1q (IgG) (qual.)	V5_13	Immunological test (ELISA)	ORGENTEC		negative	positive
2022	March	245	Auto-anti C1q (IgG) (qual.)	V5_14	Immunological test (ELISA)	ORGENTEC		negative	positive
2022	March	245	Auto-anti C1q (IgG) (qual.)	V5_15	Immunological test (ELISA)	ORGENTEC		negative	positive
2022	March	245	Auto-anti C1q (IgG) (qual.)	V5_16	Immunological test (ELISA)	ORGENTEC		negative	positive
2022	March	245	Auto-anti C1q (IgG) (qual.)	V5_18	Immunological test (ELISA)	ORGENTEC	10	negative	positive
2022	March	245	Auto-anti C1q (IgG) (qual.)	V5_19	Immunological test (ELISA)	ORGENTEC	10	negative	positive
2022	March	245	Auto-anti C1q (IgG) (qual.)	V5_35	Immunological test (ELISA)	ORGENTEC		negative	positive
2022	March	245	Auto-anti C1q (IgG) (qual.)	V5_36	Immunological test (ELISA)	ORGENTEC		negative	positive
2022	March	245	Auto-anti C1q (IgG) (qual.)	V5_21	Immunological test (ELISA)	ORGENTEC		negative	positive
2022	March	245	Auto-anti C1q (IgG) (qual.)	V5_23	Immunological test (ELISA)	EURO IMMUN		negative	positive
2022	March	245	Auto-anti C1q (IgG) (qual.)	V5_24	Immunological test (ELISA)	EURO IMMUN		negative	positive
2022	March	245	Auto-anti C1q (IgG) (qual.)	V5_26	Immunological test (ELISA)	IMTEC	20	negative	positive
2022	March	245	Auto-anti C1q (IgG) (qual.)	V5_37	Immunological test (ELISA)	other manufacturer	16	negative	negative
2022	March	245	Auto-anti C1q (IgG) (qual.)	V5_38	Immunological test (ELISA)	EURO IMMUN		negative	positive
2022	March	245	Auto-anti C1q (IgG) (qual.)	V5_27	Immunological test (ELISA)	HUMAN	20	negative	positive
2022	March	245	Auto-anti C1q (IgG) (qual.)	V5_39	Immunological test (ELISA)	BÜHLMANN	15	negative	positive
2022	March	245	Auto-anti C1q (IgG) (qual.)	V5_40	Immunological test (ELISA)	BÜHLMANN		negative	positive
2022	March	245	Auto-anti C1q (IgG) (qual.)	V5_28	Immunological test (ELISA)	in-house assay	100	negative	positive
2022	March	245	Auto-anti C1q (IgG) (qual.)	V5_31	Immunological test (ELISA)	IMTEC		negative	positive
2022	March	245	Auto-anti C1q (IgG) (qual.)	V5_41	Immunological test (ELISA)	BÜHLMANN		negative	positive
2022	March	245	Auto-anti C1q (IgG) (qual.)	V5_32	Immunological test (ELISA)	BÜHLMANN		negative	positive
2021	October	245	Auto-anti C1q (IgG) (qual.)	V5_4	Immunological test (ELISA)	ORGENTEC		positive	negative
2021	October	245	Auto-anti C1q (IgG) (qual.)	V5_5	Immunological test (ELISA)	ORGENTEC		positive	negative
2021	October	245	Auto-anti C1q (IgG) (qual.)	V5_7	Immunological test (ELISA)	ORGENTEC	9.99	positive	negative
2021	October	245	Auto-anti C1q (IgG) (qual.)	V5_8	Immunological test (ELISA)	ORGENTEC	10	positive	negative
2021	October	245	Auto-anti C1q (IgG) (qual.)	V5_42	Immunological test (ELISA)	ORGENTEC		positive	negative
2021	October	245	Auto-anti C1q (IgG) (qual.)	V5_9	Immunological test (ELISA)	ORGENTEC		positive	negative
2021	October	245	Auto-anti C1q (IgG) (qual.)	V5_10	Immunological test (ELISA)	ORGENTEC	10	positive	negative
2021	October	245	Auto-anti C1q (IgG) (qual.)	V5_26	Immunological test (ELISA)	ORGENTEC	10	positive	negative
2021	October	245	Auto-anti C1q (IgG) (qual.)	V5_11	Immunological test (ELISA)	ORGENTEC	10	positive	negative
2021	October	245	Auto-anti C1q (IgG) (qual.)	V5_12	Immunological test (ELISA)	ORGENTEC		positive	negative
2021	October	245	Auto-anti C1q (IgG) (qual.)	V5_13	Immunological test (ELISA)	ORGENTEC		positive	negative
2021	October	245	Auto-anti C1q (IgG) (qual.)	V5_14	Immunological test (ELISA)	ORGENTEC		positive	negative
2021	October	245	Auto-anti C1q (IgG) (qual.)	V5_15	Immunological test (ELISA)	ORGENTEC		positive	negative
2021	October	245	Auto-anti C1q (IgG) (qual.)	V5_16	Immunological test (ELISA)	ORGENTEC		positive	negative
2021	October	245	Auto-anti C1q (IgG) (qual.)	V5_17	Immunological test (ELISA)	ORGENTEC		positive	negative
2021	October	245	Auto-anti C1q (IgG) (qual.)	V5_43	Immunological test (ELISA)	ORGENTEC		positive	negative
2021	October	245	Auto-anti C1q (IgG) (qual.)	V5_18	Immunological test (ELISA)	ORGENTEC	10	positive	negative
2021	October	245	Auto-anti C1q (IgG) (qual.)	V5_19	Immunological test (ELISA)	ORGENTEC	10	positive	negative
2021	October	245	Auto-anti C1q (IgG) (qual.)	V5_35	Immunological test (ELISA)	ORGENTEC		positive	negative
2021	October	245	Auto-anti C1q (IgG) (qual.)	V5_44	Immunological test (ELISA)	ORGENTEC		positive	negative
2021	October	245	Auto-anti C1q (IgG) (qual.)	V5_20	Immunological test (ELISA)	ORGENTEC	10	positive	negative
2021	October	245	Auto-anti C1q (IgG) (qual.)	V5_0	Immunological test (ELISA)	INOVA DIAGNOSTICS	20	positive	negative
2021	October	245	Auto-anti C1q (IgG) (qual.)	V5_34	Immunological test (ELISA)	INOVA DIAGNOSTICS		positive	negative
2021	October	245	Auto-anti C1q (IgG) (qual.)	V5_24	Immunological test (ELISA)	EURO IMMUN	20	positive	negative
2021	October	245	Auto-anti C1q (IgG) (qual.)	V5_1	Immunological test (ELISA)	INOVA DIAGNOSTICS	20	positive	negative
2021	October	245	Auto-anti C1q (IgG) (qual.)	V5_37	no information	no information		negative	negative
2021	October	245	Auto-anti C1q (IgG) (qual.)	V5_27	Immunological test (ELISA)	other manufacturer	20	positive	negative
2021	October	245	Auto-anti C1q (IgG) (qual.)	V5_28	Immunological test (ELISA)	in-house assay	100	positive	negative
2021	October	245	Auto-anti C1q (IgG) (qual.)	V5_29	Immunological test (ELISA)	in-house assay	52	positive	negative
2021	October	245	Auto-anti C1q (IgG) (qual.)	V5_45	Immunological test (ELISA)	in-house assay	70	positive	negative
2021	October	245	Auto-anti C1q (IgG) (qual.)	V5_3	Immunological test (ELISA)	INOVA DIAGNOSTICS	20	negative	negative
2021	October	245	Auto-anti C1q (IgG) (qual.)	V5_30	Immunological test (ELISA)	other manufacturer	16	negative	negative
2021	October	245	Auto-anti C1q (IgG) (qual.)	V5_31	Immunological test (ELISA)	IMTEC	20	positive	negative
2021	October	245	Auto-anti C1q (IgG) (qual.)	V5_41	Immunological test (ELISA)	BÜHLMANN	15	positive	negative
2021	October	245	Auto-anti C1q (IgG) (qual.)	V5_32	Immunological test (ELISA)	BÜHLMANN		positive	negative
2021	March	245	Auto-anti C1q (IgG) (qual.)	V5_5	Immunological test (ELISA)	ORGENTEC		positive	negative
2021	March	245	Auto-anti C1q (IgG) (qual.)	V5_7	Immunological test (ELISA)	ORGENTEC		positive	negative
2021	March	245	Auto-anti C1q (IgG) (qual.)	V5_8	Immunological test (ELISA)	ORGENTEC	10	positive	negative
2021	March	245	Auto-anti C1q (IgG) (qual.)	V5_9	Immunological test (ELISA)	ORGENTEC		positive	negative
2021	March	245	Auto-anti C1q (IgG) (qual.)	V5_26	Immunological test (ELISA)	ORGENTEC	10	positive	negative
2021	March	245	Auto-anti C1q (IgG) (qual.)	V5_11	Immunological test (ELISA)	ORGENTEC		positive	negative
2021	March	245	Auto-anti C1q (IgG) (qual.)	V5_13	Immunological test (ELISA)	ORGENTEC		positive	negative
2021	March	245	Auto-anti C1q (IgG) (qual.)	V5_14	Immunological test (ELISA)	ORGENTEC		positive	negative
2021	March	245	Auto-anti C1q (IgG) (qual.)	V5_15	Immunological test (ELISA)	ORGENTEC		positive	negative
2021	March	245	Auto-anti C1q (IgG) (qual.)	V5_16	Immunological test (ELISA)	ORGENTEC		negative	negative
2021	March	245	Auto-anti C1q (IgG) (qual.)	V5_43	Immunological test (ELISA)	ORGENTEC		positive	negative
2021	March	245	Auto-anti C1q (IgG) (qual.)	V5_18	Immunological test (ELISA)	ORGENTEC	10	positive	negative
2021	March	245	Auto-anti C1q (IgG) (qual.)	V5_19	Immunological test (ELISA)	ORGENTEC		positive	negative
2021	March	245	Auto-anti C1q (IgG) (qual.)	V5_35	Immunological test (ELISA)	ORGENTEC		positive	negative
2021	March	245	Auto-anti C1q (IgG) (qual.)	V5_44	Immunological test (ELISA)	ORGENTEC		positive	negative
2021	March	245	Auto-anti C1q (IgG) (qual.)	V5_36	Immunological test (ELISA)	ORGENTEC	10	positive	negative
2021	March	245	Auto-anti C1q (IgG) (qual.)	V5_4	no information	no information		positive	negative
2021	March	245	Auto-anti C1q (IgG) (qual.)	V5_0	Immunological test (ELISA)	INOVA DIAGNOSTICS	20	positive	negative
2021	March	245	Auto-anti C1q (IgG) (qual.)	V5_34	Immunological test (ELISA)	INOVA DIAGNOSTICS		positive	negative
2021	March	245	Auto-anti C1q (IgG) (qual.)	V5_24	Immunological test (ELISA)	EURO IMMUN		positive	negative
2021	March	245	Auto-anti C1q (IgG) (qual.)	V5_25	no information	no information		positive	negative
2021	March	245	Auto-anti C1q (IgG) (qual.)	V5_1	Immunological test (ELISA)	INOVA DIAGNOSTICS		positive	negative
2021	March	245	Auto-anti C1q (IgG) (qual.)	V5_38	Immunological test (ELISA)	EURO IMMUN	20	positive	negative
2021	March	245	Auto-anti C1q (IgG) (qual.)	V5_27	Immunological test (ELISA)	other manufacturer		positive	negative
2021	March	245	Auto-anti C1q (IgG) (qual.)	V5_39	Immunological test (ELISA)	BÜHLMANN	15	positive	negative
2021	March	245	Auto-anti C1q (IgG) (qual.)	V5_40	Immunological test (ELISA)	BÜHLMANN		positive	negative
2021	March	245	Auto-anti C1q (IgG) (qual.)	V5_28	Immunological test (ELISA)	in-house assay	100	positive	negative
2021	March	245	Auto-anti C1q (IgG) (qual.)	V5_2	Immunological test (ELISA)	INOVA DIAGNOSTICS		positive	negative
2021	March	245	Auto-anti C1q (IgG) (qual.)	V5_3	Immunological test (ELISA)	INOVA DIAGNOSTICS	20	positive	negative
2021	March	245	Auto-anti C1q (IgG) (qual.)	V5_31	Immunological test (ELISA)	IMTEC		positive	negative
2021	March	245	Auto-anti C1q (IgG) (qual.)	V5_41	Immunological test (ELISA)	BÜHLMANN		positive	negative
2021	March	245	Auto-anti C1q (IgG) (qual.)	V5_46	Immunological test (ELISA)	INOVA DIAGNOSTICS	20	positive	negative
2021	March	245	Auto-anti C1q (IgG) (qual.)	V5_32	Immunological test (ELISA)	BÜHLMANN		positive	negative
2020	October	245	Auto-anti C1q (IgG) (qual.)	V5_5	Immunological test (ELISA)	ORGENTEC		positive	negative
2020	October	245	Auto-anti C1q (IgG) (qual.)	V5_7	Immunological test (ELISA)	ORGENTEC	9.99	positive	negative
2020	October	245	Auto-anti C1q (IgG) (qual.)	V5_8	Immunological test (ELISA)	ORGENTEC	10	positive	negative
2020	October	245	Auto-anti C1q (IgG) (qual.)	V5_42	Immunological test (ELISA)	ORGENTEC		positive	positive
2020	October	245	Auto-anti C1q (IgG) (qual.)	V5_9	Immunological test (ELISA)	ORGENTEC		positive	negative
2020	October	245	Auto-anti C1q (IgG) (qual.)	V5_26	Immunological test (ELISA)	ORGENTEC		positive	negative
2020	October	245	Auto-anti C1q (IgG) (qual.)	V5_11	Immunological test (ELISA)	ORGENTEC		negative	positive
2020	October	245	Auto-anti C1q (IgG) (qual.)	V5_12	Immunological test (ELISA)	ORGENTEC		positive	negative
2020	October	245	Auto-anti C1q (IgG) (qual.)	V5_13	Immunological test (ELISA)	ORGENTEC		positive	negative
2020	October	245	Auto-anti C1q (IgG) (qual.)	V5_16	Immunological test (ELISA)	ORGENTEC		negative	positive
2020	October	245	Auto-anti C1q (IgG) (qual.)	V5_17	Immunological test (ELISA)	ORGENTEC	10	positive	negative
2020	October	245	Auto-anti C1q (IgG) (qual.)	V5_18	Immunological test (ELISA)	ORGENTEC	10	positive	negative
2020	October	245	Auto-anti C1q (IgG) (qual.)	V5_19	Immunological test (ELISA)	ORGENTEC	10	positive	negative
2020	October	245	Auto-anti C1q (IgG) (qual.)	V5_35	Immunological test (ELISA)	ORGENTEC		positive	negative
2020	October	245	Auto-anti C1q (IgG) (qual.)	V5_44	Immunological test (ELISA)	ORGENTEC		positive	negative
2020	October	245	Auto-anti C1q (IgG) (qual.)	V5_20	Immunological test (ELISA)	ORGENTEC	10	positive	borderline
2020	October	245	Auto-anti C1q (IgG) (qual.)	V5_0	Immunological test (ELISA)	INOVA DIAGNOSTICS	20	positive	negative
2020	October	245	Auto-anti C1q (IgG) (qual.)	V5_34	Immunological test (ELISA)	INOVA DIAGNOSTICS		positive	negative
2020	October	245	Auto-anti C1q (IgG) (qual.)	V5_24	Immunological test (ELISA)	EURO IMMUN		positive	negative
2020	October	245	Auto-anti C1q (IgG) (qual.)	V5_25	no information	no information		positive	negative
2020	October	245	Auto-anti C1q (IgG) (qual.)	V5_1	Immunological test (ELISA)	INOVA DIAGNOSTICS	20	positive	negative
2020	October	245	Auto-anti C1q (IgG) (qual.)	V5_27	Immunological test (ELISA)	other manufacturer	20	positive	negative
2020	October	245	Auto-anti C1q (IgG) (qual.)	V5_28	Immunological test (ELISA)	in-house assay	100	positive	negative
2020	October	245	Auto-anti C1q (IgG) (qual.)	V5_29	Immunological test (ELISA)	in-house assay	52	positive	negative
2020	October	245	Auto-anti C1q (IgG) (qual.)	V5_3	Immunological test (ELISA)	in-house assay		positive	negative
2020	October	245	Auto-anti C1q (IgG) (qual.)	V5_30	Immunological test (ELISA)	other manufacturer	16	negative	negative
2020	October	245	Auto-anti C1q (IgG) (qual.)	V5_31	Immunological test (ELISA)	IMTEC	20	positive	borderline
2020	October	245	Auto-anti C1q (IgG) (qual.)	V5_41	Immunological test (ELISA)	BÜHLMANN		positive	positive
2020	October	245	Auto-anti C1q (IgG) (qual.)	V5_46	Immunological test (ELISA)	INOVA DIAGNOSTICS	20	positive	borderline
2020	March	245	Auto-anti C1q (IgG) (qual.)	V5_5	Immunological test (ELISA)	ORGENTEC		positive	negative
2020	March	245	Auto-anti C1q (IgG) (qual.)	V5_7	Immunological test (ELISA)	ORGENTEC		positive	negative
2020	March	245	Auto-anti C1q (IgG) (qual.)	V5_8	Immunological test (ELISA)	ORGENTEC	10	positive	negative
2020	March	245	Auto-anti C1q (IgG) (qual.)	V5_9	Immunological test (ELISA)	ORGENTEC		positive	negative
2020	March	245	Auto-anti C1q (IgG) (qual.)	V5_10	Immunological test (ELISA)	ORGENTEC	10	positive	negative
2020	March	245	Auto-anti C1q (IgG) (qual.)	V5_26	Immunological test (ELISA)	ORGENTEC		positive	negative
2020	March	245	Auto-anti C1q (IgG) (qual.)	V5_11	Immunological test (ELISA)	ORGENTEC		positive	negative
2020	March	245	Auto-anti C1q (IgG) (qual.)	V5_12	Immunological test (ELISA)	ORGENTEC	10	positive	negative
2020	March	245	Auto-anti C1q (IgG) (qual.)	V5_13	Immunological test (ELISA)	ORGENTEC		positive	negative
2020	March	245	Auto-anti C1q (IgG) (qual.)	V5_16	Immunological test (ELISA)	ORGENTEC		positive	negative
2020	March	245	Auto-anti C1q (IgG) (qual.)	V5_19	Immunological test (ELISA)	ORGENTEC	10	positive	negative
2020	March	245	Auto-anti C1q (IgG) (qual.)	V5_44	Immunological test (ELISA)	ORGENTEC	10	positive	negative
2020	March	245	Auto-anti C1q (IgG) (qual.)	V5_36	Immunological test (ELISA)	ORGENTEC		positive	negative
2020	March	245	Auto-anti C1q (IgG) (qual.)	V5_47	Immunological test (ELISA)	BÜHLMANN	15	positive	negative
2020	March	245	Auto-anti C1q (IgG) (qual.)	V5_4	no information	no information		positive	negative
2020	March	245	Auto-anti C1q (IgG) (qual.)	V5_48	no information	no information		positive	negative
2020	March	245	Auto-anti C1q (IgG) (qual.)	V5_0	no information	no information		positive	negative
2020	March	245	Auto-anti C1q (IgG) (qual.)	V5_34	Immunological test (ELISA)	INOVA DIAGNOSTICS		positive	negative
2020	March	245	Auto-anti C1q (IgG) (qual.)	V5_23	Immunological test (ELISA)	EURO IMMUN	20	positive	negative
2020	March	245	Auto-anti C1q (IgG) (qual.)	V5_24	Immunological test (ELISA)	EURO IMMUN		positive	negative
2020	March	245	Auto-anti C1q (IgG) (qual.)	V5_25	no information	no information		positive	negative
2020	March	245	Auto-anti C1q (IgG) (qual.)	V5_1	Immunological test (ELISA)	INOVA DIAGNOSTICS		positive	negative
2020	March	245	Auto-anti C1q (IgG) (qual.)	V5_49	no information	no information		positive	negative
2020	March	245	Auto-anti C1q (IgG) (qual.)	V5_27	Immunological test (ELISA)	other manufacturer	20	positive	negative
2020	March	245	Auto-anti C1q (IgG) (qual.)	V5_39	Immunological test (ELISA)	BÜHLMANN	15	positive	negative
2020	March	245	Auto-anti C1q (IgG) (qual.)	V5_40	Immunological test (ELISA)	BÜHLMANN	15	positive	negative
2020	March	245	Auto-anti C1q (IgG) (qual.)	V5_28	Immunological test (ELISA)	in-house assay	100	positive	negative
2020	March	245	Auto-anti C1q (IgG) (qual.)	V5_2	Immunological test (ELISA)	INOVA DIAGNOSTICS	15	negative	positive
2020	March	245	Auto-anti C1q (IgG) (qual.)	V5_31	no information	no information		positive	negative
2020	March	245	Auto-anti C1q (IgG) (qual.)	V5_41	Immunological test (ELISA)	BÜHLMANN		positive	negative
2020	March	245	Auto-anti C1q (IgG) (qual.)	V5_50	Immunological test (ELISA)	BÜHLMANN	30	positive	negative
2019	October	245	Auto-anti C1q (IgG) (qual.)	V5_5	Immunological test (ELISA)	ORGENTEC	10	negative	positive
2019	October	245	Auto-anti C1q (IgG) (qual.)	V5_7	Immunological test (ELISA)	ORGENTEC	9.99	negative	positive
2019	October	245	Auto-anti C1q (IgG) (qual.)	V5_8	Immunological test (ELISA)	ORGENTEC		negative	positive
2019	October	245	Auto-anti C1q (IgG) (qual.)	V5_42	Immunological test (ELISA)	ORGENTEC		negative	positive
2019	October	245	Auto-anti C1q (IgG) (qual.)	V5_9	Immunological test (ELISA)	ORGENTEC		negative	positive
2019	October	245	Auto-anti C1q (IgG) (qual.)	V5_25	Immunological test (ELISA)	ORGENTEC		negative	positive
2019	October	245	Auto-anti C1q (IgG) (qual.)	V5_26	Immunological test (ELISA)	ORGENTEC	10	negative	positive
2019	October	245	Auto-anti C1q (IgG) (qual.)	V5_11	Immunological test (ELISA)	ORGENTEC		negative	positive
2019	October	245	Auto-anti C1q (IgG) (qual.)	V5_13	Immunological test (ELISA)	ORGENTEC		negative	positive
2019	October	245	Auto-anti C1q (IgG) (qual.)	V5_16	Immunological test (ELISA)	ORGENTEC	10	negative	positive
2019	October	245	Auto-anti C1q (IgG) (qual.)	V5_43	Immunological test (ELISA)	ORGENTEC		negative	positive
2019	October	245	Auto-anti C1q (IgG) (qual.)	V5_18	Immunological test (ELISA)	ORGENTEC	10	negative	positive
2019	October	245	Auto-anti C1q (IgG) (qual.)	V5_19	Immunological test (ELISA)	ORGENTEC		negative	positive
2019	October	245	Auto-anti C1q (IgG) (qual.)	V5_35	Immunological test (ELISA)	ORGENTEC		negative	positive
2019	October	245	Auto-anti C1q (IgG) (qual.)	V5_44	Immunological test (ELISA)	ORGENTEC		negative	positive
2019	October	245	Auto-anti C1q (IgG) (qual.)	V5_20	Immunological test (ELISA)	ORGENTEC	10	negative	positive
2019	October	245	Auto-anti C1q (IgG) (qual.)	V5_0	no information	no information		negative	positive
2019	October	245	Auto-anti C1q (IgG) (qual.)	V5_34	Immunological test (ELISA)	INOVA DIAGNOSTICS		negative	positive
2019	October	245	Auto-anti C1q (IgG) (qual.)	V5_24	Immunological test (ELISA)	EURO IMMUN		negative	positive
2019	October	245	Auto-anti C1q (IgG) (qual.)	V5_1	Immunological test (ELISA)	INOVA DIAGNOSTICS	20	negative	positive
2019	October	245	Auto-anti C1q (IgG) (qual.)	V5_28	Immunological test (ELISA)	in-house assay	100	negative	positive
2019	October	245	Auto-anti C1q (IgG) (qual.)	V5_29	Immunological test (ELISA)	in-house assay	52	negative	positive
2019	October	245	Auto-anti C1q (IgG) (qual.)	V5_51	Immunological test (ELISA)	in-house assay	40	negative	positive
2019	October	245	Auto-anti C1q (IgG) (qual.)	V5_17	Immunological test (ELISA)	BÜHLMANN	150	negative	positive
2019	October	245	Auto-anti C1q (IgG) (qual.)	V5_3	Immunological test (ELISA)	in-house assay	90	negative	positive
2019	October	245	Auto-anti C1q (IgG) (qual.)	V5_30	Immunological test (ELISA)	other manufacturer	16	negative	negative
2019	March	245	Auto-anti C1q (IgG) (qual.)	V5_7	Immunological test (ELISA)	ORGENTEC		negative	positive
2019	March	245	Auto-anti C1q (IgG) (qual.)	V5_8	Immunological test (ELISA)	ORGENTEC	10	negative	positive
2019	March	245	Auto-anti C1q (IgG) (qual.)	V5_42	Immunological test (ELISA)	ORGENTEC		negative	positive
2019	March	245	Auto-anti C1q (IgG) (qual.)	V5_9	Immunological test (ELISA)	ORGENTEC	10	negative	positive
2019	March	245	Auto-anti C1q (IgG) (qual.)	V5_10	Immunological test (ELISA)	ORGENTEC	10	negative	positive
2019	March	245	Auto-anti C1q (IgG) (qual.)	V5_25	Immunological test (ELISA)	ORGENTEC	10	negative	positive
2019	March	245	Auto-anti C1q (IgG) (qual.)	V5_26	Immunological test (ELISA)	ORGENTEC		negative	positive
2019	March	245	Auto-anti C1q (IgG) (qual.)	V5_11	Immunological test (ELISA)	ORGENTEC		positive	negative
2019	March	245	Auto-anti C1q (IgG) (qual.)	V5_12	Immunological test (ELISA)	ORGENTEC	10	negative	positive
2019	March	245	Auto-anti C1q (IgG) (qual.)	V5_14	Immunological test (ELISA)	ORGENTEC		negative	positive
2019	March	245	Auto-anti C1q (IgG) (qual.)	V5_16	Immunological test (ELISA)	ORGENTEC		negative	positive
2019	March	245	Auto-anti C1q (IgG) (qual.)	V5_18	Immunological test (ELISA)	ORGENTEC	10	negative	positive
2019	March	245	Auto-anti C1q (IgG) (qual.)	V5_19	Immunological test (ELISA)	ORGENTEC	10	negative	positive
2019	March	245	Auto-anti C1q (IgG) (qual.)	V5_35	Immunological test (ELISA)	ORGENTEC	10	negative	positive
2019	March	245	Auto-anti C1q (IgG) (qual.)	V5_36	Immunological test (ELISA)	ORGENTEC	1	negative	positive
2019	March	245	Auto-anti C1q (IgG) (qual.)	V5_4	no information	no information		negative	positive
2019	March	245	Auto-anti C1q (IgG) (qual.)	V5_5	Immunological test (ELISA)	HUMAN	45	negative	negative
2019	March	245	Auto-anti C1q (IgG) (qual.)	V5_0	Immunological test (ELISA)	INOVA DIAGNOSTICS		negative	positive
2019	March	245	Auto-anti C1q (IgG) (qual.)	V5_34	Immunological test (ELISA)	other manufacturer		negative	positive
2019	March	245	Auto-anti C1q (IgG) (qual.)	V5_24	Immunological test (ELISA)	EURO IMMUN		negative	positive
2019	March	245	Auto-anti C1q (IgG) (qual.)	V5_1	Immunological test (ELISA)	INOVA DIAGNOSTICS	20	negative	positive
2019	March	245	Auto-anti C1q (IgG) (qual.)	V5_27	Immunological test (ELISA)	other manufacturer	20	negative	positive
2019	March	245	Auto-anti C1q (IgG) (qual.)	V5_39	Immunological test (ELISA)	BÜHLMANN	15	negative	positive
2019	March	245	Auto-anti C1q (IgG) (qual.)	V5_40	Immunological test (ELISA)	BÜHLMANN	15	negative	positive
2019	March	245	Auto-anti C1q (IgG) (qual.)	V5_28	Immunological test (ELISA)	in-house assay		negative	positive
2019	March	245	Auto-anti C1q (IgG) (qual.)	V5_3	Immunological test (ELISA)	in-house assay		negative	positive
2019	March	245	Auto-anti C1q (IgG) (qual.)	V5_44	no information	no information		negative	positive
2019	March	245	Auto-anti C1q (IgG) (qual.)	V5_31	no information	no information		negative	positive
2019	March	245	Auto-anti C1q (IgG) (qual.)	V5_41	Immunological test (ELISA)	BÜHLMANN	15	negative	positive
2018	October	245	Auto-anti C1q (IgG) (qual.)	V5_52	Immunological test (ELISA)	ORGENTEC	10	negative	negative
2018	October	245	Auto-anti C1q (IgG) (qual.)	V5_7	Immunological test (ELISA)	ORGENTEC	10	negative	negative
2018	October	245	Auto-anti C1q (IgG) (qual.)	V5_8	Immunological test (ELISA)	ORGENTEC	10	negative	negative
2018	October	245	Auto-anti C1q (IgG) (qual.)	V5_42	Immunological test (ELISA)	ORGENTEC		negative	positive
2018	October	245	Auto-anti C1q (IgG) (qual.)	V5_9	Immunological test (ELISA)	ORGENTEC	10	negative	negative
2018	October	245	Auto-anti C1q (IgG) (qual.)	V5_25	Immunological test (ELISA)	ORGENTEC	10	negative	borderline
2018	October	245	Auto-anti C1q (IgG) (qual.)	V5_26	Immunological test (ELISA)	ORGENTEC		negative	negative
2018	October	245	Auto-anti C1q (IgG) (qual.)	V5_14	Immunological test (ELISA)	ORGENTEC	10	negative	borderline
2018	October	245	Auto-anti C1q (IgG) (qual.)	V5_16	Immunological test (ELISA)	ORGENTEC		negative	borderline
2018	October	245	Auto-anti C1q (IgG) (qual.)	V5_43	Immunological test (ELISA)	ORGENTEC		negative	negative
2018	October	245	Auto-anti C1q (IgG) (qual.)	V5_18	Immunological test (ELISA)	ORGENTEC	10	negative	negative
2018	October	245	Auto-anti C1q (IgG) (qual.)	V5_19	Immunological test (ELISA)	ORGENTEC	10	negative	negative
2018	October	245	Auto-anti C1q (IgG) (qual.)	V5_35	Immunological test (ELISA)	ORGENTEC		negative	negative
2018	October	245	Auto-anti C1q (IgG) (qual.)	V5_4	no information	no information		negative	negative
2018	October	245	Auto-anti C1q (IgG) (qual.)	V5_34	Immunological test (ELISA)	other manufacturer	20	borderline	borderline
2018	October	245	Auto-anti C1q (IgG) (qual.)	V5_24	Immunological test (ELISA)	EURO IMMUN		negative	negative
2018	October	245	Auto-anti C1q (IgG) (qual.)	V5_1	Immunological test (ELISA)	INOVA DIAGNOSTICS	20	borderline	positive
2018	October	245	Auto-anti C1q (IgG) (qual.)	V5_11	no information	no information		negative	negative
2018	October	245	Auto-anti C1q (IgG) (qual.)	V5_27	Immunological test (ELISA)	other manufacturer	20	borderline	positive
2018	October	245	Auto-anti C1q (IgG) (qual.)	V5_53	Immunological test (ELISA)	in-house assay	7	negative	negative
2018	October	245	Auto-anti C1q (IgG) (qual.)	V5_29	Immunological test (ELISA)	in-house assay	52	negative	positive
2018	October	245	Auto-anti C1q (IgG) (qual.)	V5_51	Immunological test (ELISA)	in-house assay	40	negative	positive
2018	October	245	Auto-anti C1q (IgG) (qual.)	V5_17	Immunological test (ELISA)	BÜHLMANN	15	positive	positive
2018	October	245	Auto-anti C1q (IgG) (qual.)	V5_45	Immunological test (ELISA)	in-house assay	70	negative	positive
2018	October	245	Auto-anti C1q (IgG) (qual.)	V5_54	no information	no information		negative	negative
2018	October	245	Auto-anti C1q (IgG) (qual.)	V5_3	Immunological test (ELISA)	in-house assay	90	negative	positive
2018	March	245	Auto-anti C1q (IgG) (qual.)	V5_4	Immunological test (ELISA)	ORGENTEC		positive	positive
2018	March	245	Auto-anti C1q (IgG) (qual.)	V5_7	Immunological test (ELISA)	ORGENTEC	10	positive	positive
2018	March	245	Auto-anti C1q (IgG) (qual.)	V5_42	Immunological test (ELISA)	ORGENTEC	10	positive	positive
2018	March	245	Auto-anti C1q (IgG) (qual.)	V5_9	Immunological test (ELISA)	ORGENTEC	10	positive	positive
2018	March	245	Auto-anti C1q (IgG) (qual.)	V5_26	Immunological test (ELISA)	ORGENTEC		borderline	positive
2018	March	245	Auto-anti C1q (IgG) (qual.)	V5_18	Immunological test (ELISA)	ORGENTEC	10	positive	positive
2018	March	245	Auto-anti C1q (IgG) (qual.)	V5_19	Immunological test (ELISA)	ORGENTEC	10	positive	positive
2018	March	245	Auto-anti C1q (IgG) (qual.)	V5_35	Immunological test (ELISA)	ORGENTEC		positive	positive
2018	March	245	Auto-anti C1q (IgG) (qual.)	V5_55	Immunological test (ELISA)	ORGENTEC	1	positive	positive
2018	March	245	Auto-anti C1q (IgG) (qual.)	V5_0	Immunological test (ELISA)	INOVA DIAGNOSTICS	20	negative	positive
2018	March	245	Auto-anti C1q (IgG) (qual.)	V5_34	Immunological test (ELISA)	other manufacturer	20	positive	positive
2018	March	245	Auto-anti C1q (IgG) (qual.)	V5_23	Immunological test (ELISA)	EURO IMMUN		positive	positive
2018	March	245	Auto-anti C1q (IgG) (qual.)	V5_24	Immunological test (ELISA)	EURO IMMUN		positive	positive
2018	March	245	Auto-anti C1q (IgG) (qual.)	V5_1	Immunological test (ELISA)	INOVA DIAGNOSTICS	20	positive	positive
2018	March	245	Auto-anti C1q (IgG) (qual.)	V5_27	Immunological test (ELISA)	other manufacturer	1	positive	positive
2018	March	245	Auto-anti C1q (IgG) (qual.)	V5_39	Immunological test (ELISA)	BÜHLMANN	15	positive	positive
2018	March	245	Auto-anti C1q (IgG) (qual.)	V5_40	Immunological test (ELISA)	BÜHLMANN		positive	positive
2018	March	245	Auto-anti C1q (IgG) (qual.)	V5_28	Immunological test (ELISA)	in-house assay	100	positive	positive
2017	October	245	Auto-anti C1q (IgG) (qual.)	V5_4	Immunological test (ELISA)	ORGENTEC		negative	positive
2017	October	245	Auto-anti C1q (IgG) (qual.)	V5_52	Immunological test (ELISA)	ORGENTEC	10	negative	positive
2017	October	245	Auto-anti C1q (IgG) (qual.)	V5_7	Immunological test (ELISA)	ORGENTEC	10	negative	positive
2017	October	245	Auto-anti C1q (IgG) (qual.)	V5_42	Immunological test (ELISA)	ORGENTEC		negative	positive
2017	October	245	Auto-anti C1q (IgG) (qual.)	V5_9	Immunological test (ELISA)	ORGENTEC	10	negative	positive
2017	October	245	Auto-anti C1q (IgG) (qual.)	V5_25	Immunological test (ELISA)	ORGENTEC	10	negative	positive
2017	October	245	Auto-anti C1q (IgG) (qual.)	V5_26	Immunological test (ELISA)	ORGENTEC	10	negative	positive
2017	October	245	Auto-anti C1q (IgG) (qual.)	V5_11	Immunological test (ELISA)	ORGENTEC	10	positive	negative
2017	October	245	Auto-anti C1q (IgG) (qual.)	V5_12	Immunological test (ELISA)	ORGENTEC	10	negative	positive
2017	October	245	Auto-anti C1q (IgG) (qual.)	V5_13	Immunological test (ELISA)	ORGENTEC	10	negative	positive
2017	October	245	Auto-anti C1q (IgG) (qual.)	V5_14	Immunological test (ELISA)	ORGENTEC	10	negative	negative
2017	October	245	Auto-anti C1q (IgG) (qual.)	V5_16	Immunological test (ELISA)	ORGENTEC	10	negative	positive
2017	October	245	Auto-anti C1q (IgG) (qual.)	V5_54	Immunological test (ELISA)	ORGENTEC	10	negative	positive
2017	October	245	Auto-anti C1q (IgG) (qual.)	V5_19	Immunological test (ELISA)	ORGENTEC	10	negative	positive
2017	October	245	Auto-anti C1q (IgG) (qual.)	V5_35	Immunological test (ELISA)	ORGENTEC		negative	positive
2017	October	245	Auto-anti C1q (IgG) (qual.)	V5_34	Immunological test (ELISA)	other manufacturer	20	negative	positive
2017	October	245	Auto-anti C1q (IgG) (qual.)	V5_56	Immunological test (ELISA)	BÜHLMANN	15	positive	positive
2017	October	245	Auto-anti C1q (IgG) (qual.)	V5_24	Immunological test (ELISA)	EURO IMMUN	20	negative	positive
2017	October	245	Auto-anti C1q (IgG) (qual.)	V5_1	Immunological test (ELISA)	INOVA DIAGNOSTICS	20	negative	positive
2017	October	245	Auto-anti C1q (IgG) (qual.)	V5_49	Immunological test (ELISA)	other manufacturer	20	negative	positive
2017	October	245	Auto-anti C1q (IgG) (qual.)	V5_27	Immunological test (ELISA)	other manufacturer	20	positive	positive
2017	October	245	Auto-anti C1q (IgG) (qual.)	V5_57	Immunological test (ELISA)	other manufacturer	26	negative	positive
2017	October	245	Auto-anti C1q (IgG) (qual.)	V5_53	Immunological test (ELISA)	in-house assay	7	negative	positive
2017	October	245	Auto-anti C1q (IgG) (qual.)	V5_28	Immunological test (ELISA)	in-house assay	100	negative	positive
2017	October	245	Auto-anti C1q (IgG) (qual.)	V5_29	Immunological test (ELISA)	in-house assay	52	negative	positive
2017	October	245	Auto-anti C1q (IgG) (qual.)	V5_45	Immunological test (ELISA)	in-house assay	70	positive	positive
2017	October	245	Auto-anti C1q (IgG) (qual.)	V5_3	Immunological test (ELISA)	in-house assay	90	negative	positive
2017	March	245	Auto-anti C1q (IgG) (qual.)	V5_58	Immunological test (ELISA)	ORGENTEC	10	positive	positive
2017	March	245	Auto-anti C1q (IgG) (qual.)	V5_42	Immunological test (ELISA)	ORGENTEC	10	positive	positive
2017	March	245	Auto-anti C1q (IgG) (qual.)	V5_9	Immunological test (ELISA)	ORGENTEC	10	positive	positive
2017	March	245	Auto-anti C1q (IgG) (qual.)	V5_26	Immunological test (ELISA)	ORGENTEC		positive	positive
2017	March	245	Auto-anti C1q (IgG) (qual.)	V5_59	Immunological test (ELISA)	ORGENTEC	10	positive	positive
2017	March	245	Auto-anti C1q (IgG) (qual.)	V5_35	Immunological test (ELISA)	ORGENTEC	2	positive	positive
2017	March	245	Auto-anti C1q (IgG) (qual.)	V5_7	no information	no information	10	positive	positive
2017	March	245	Auto-anti C1q (IgG) (qual.)	V5_24	Immunological test (ELISA)	EURO IMMUN	20	positive	positive
2017	March	245	Auto-anti C1q (IgG) (qual.)	V5_1	no information	no information		positive	positive
2017	March	245	Auto-anti C1q (IgG) (qual.)	V5_11	no information	no information		positive	positive
2017	March	245	Auto-anti C1q (IgG) (qual.)	V5_13	no information	no information		positive	positive
2017	March	245	Auto-anti C1q (IgG) (qual.)	V5_27	Immunological test (ELISA)	HUMAN	20	positive	positive
2017	March	245	Auto-anti C1q (IgG) (qual.)	V5_39	Immunological test (ELISA)	BÜHLMANN	15	positive	positive
2017	March	245	Auto-anti C1q (IgG) (qual.)	V5_40	Immunological test (ELISA)	BÜHLMANN	15	positive	positive
2016	October	245	Auto-anti C1q (IgG) (qual.)	V5_58	Immunological test (ELISA)	ORGENTEC	10	positive	negative
2016	October	245	Auto-anti C1q (IgG) (qual.)	V5_52	Immunological test (ELISA)	ORGENTEC	10	positive	negative
2016	October	245	Auto-anti C1q (IgG) (qual.)	V5_7	Immunological test (ELISA)	ORGENTEC	10	positive	negative
2016	October	245	Auto-anti C1q (IgG) (qual.)	V5_34	Immunological test (ELISA)	other manufacturer	20	positive	negative
2016	October	245	Auto-anti C1q (IgG) (qual.)	V5_24	Immunological test (ELISA)	EURO IMMUN	20	positive	negative
2016	October	245	Auto-anti C1q (IgG) (qual.)	V5_9	Immunological test (ELISA)	ORGENTEC	10	positive	negative
2016	October	245	Auto-anti C1q (IgG) (qual.)	V5_26	Immunological test (ELISA)	ORGENTEC		positive	negative
2016	October	245	Auto-anti C1q (IgG) (qual.)	V5_1	Immunological test (ELISA)	other manufacturer		positive	borderline
2016	October	245	Auto-anti C1q (IgG) (qual.)	V5_49	Immunological test (ELISA)	other manufacturer	20	positive	positive
2016	October	245	Auto-anti C1q (IgG) (qual.)	V5_11	Immunological test (ELISA)	ORGENTEC		positive	negative
2016	October	245	Auto-anti C1q (IgG) (qual.)	V5_27	Immunological test (ELISA)	other manufacturer	1	positive	positive
2016	October	245	Auto-anti C1q (IgG) (qual.)	V5_57	Immunological test (ELISA)	other manufacturer	26	positive	negative
2016	October	245	Auto-anti C1q (IgG) (qual.)	V5_40	Immunological test (ELISA)	BÜHLMANN	15	positive	borderline
2016	October	245	Auto-anti C1q (IgG) (qual.)	V5_16	other method	ORGENTEC	20	positive	negative
2016	October	245	Auto-anti C1q (IgG) (qual.)	V5_60	Immunological test (ELISA)	BÜHLMANN	15	positive	borderline
2016	October	245	Auto-anti C1q (IgG) (qual.)	V5_28	Immunological test (ELISA)	in-house assay	100	positive	negative
2016	October	245	Auto-anti C1q (IgG) (qual.)	V5_29	Immunological test (ELISA)	in-house assay	52	positive	negative
2016	October	245	Auto-anti C1q (IgG) (qual.)	V5_17	Immunological test (ELISA)	BÜHLMANN	15	positive	positive
2016	October	245	Auto-anti C1q (IgG) (qual.)	V5_61	Immunological test (ELISA)	other manufacturer	4	positive	positive
2016	October	245	Auto-anti C1q (IgG) (qual.)	V5_45	Immunological test (ELISA)	in-house assay	70	positive	positive
2016	October	245	Auto-anti C1q (IgG) (qual.)	V5_43	Immunological test (ELISA)	ORGENTEC	10	positive	negative
2016	October	245	Auto-anti C1q (IgG) (qual.)	V5_35	Immunological test (ELISA)	ORGENTEC	2	positive	negative
2016	March	245	Auto-anti C1q (IgG) (qual.)	V5_58	Immunological test (ELISA)	ORGENTEC	10	negative	positive
2016	March	245	Auto-anti C1q (IgG) (qual.)	V5_24	Immunological test (ELISA)	EURO IMMUN	20	negative	positive
2016	March	245	Auto-anti C1q (IgG) (qual.)	V5_9	Immunological test (ELISA)	ORGENTEC	10	negative	positive
2016	March	245	Auto-anti C1q (IgG) (qual.)	V5_26	Immunological test (ELISA)	ORGENTEC	10	negative	positive
2016	March	245	Auto-anti C1q (IgG) (qual.)	V5_11	Immunological test (ELISA)	ORGENTEC		negative	positive
2016	March	245	Auto-anti C1q (IgG) (qual.)	V5_27	Immunological test (ELISA)	HUMAN	20	negative	positive
2016	March	245	Auto-anti C1q (IgG) (qual.)	V5_40	Immunological test (ELISA)	BÜHLMANN	15	borderline	positive
2016	March	245	Auto-anti C1q (IgG) (qual.)	V5_62	no information	no information	1	negative	positive
2016	March	245	Auto-anti C1q (IgG) (qual.)	V5_16	Immunological test (ELISA)	ORGENTEC		negative	positive
2022	October	248	C3 Nephritic factor (qual.)	V5_63	hemolytical test (tube)	in-house assay		positive	negative
2022	October	248	C3 Nephritic factor (qual.)	V5_7	hemolytical test (tube)	in-house assay	0.1	positive	negative
2022	October	248	C3 Nephritic factor (qual.)	V5_64	other method	in-house assay		negative	positive
2022	October	248	C3 Nephritic factor (qual.)	V5_65	other method	other manufacturer		negative	negative
2022	October	248	C3 Nephritic factor (qual.)	V5_66	no information	in-house assay		positive	negative
2022	October	248	C3 Nephritic factor (qual.)	V5_67	hemolytical test (tube)	in-house assay		positive	negative
2022	October	248	C3 Nephritic factor (qual.)	V5_57	hemolytical test (tube)	in-house assay	15	positive	negative
2022	October	248	C3 Nephritic factor (qual.)	V5_28	hemolytical test (tube)	in-house assay		positive	negative
2022	October	248	C3 Nephritic factor (qual.)	V5_29	hemolytical test (tube)	in-house assay	40	positive	negative
2022	October	248	C3 Nephritic factor (qual.)	V5_17	other method	in-house assay	10	positive	negative
2022	October	248	C3 Nephritic factor (qual.)	V5_68	hemolytical test (tube)	in-house assay		positive	negative
2022	October	248	C3 Nephritic factor (qual.)	V5_2	other method	in-house assay	0.6	positive	positive
2022	October	248	C3 Nephritic factor (qual.)	V5_69	hemolytical test (tube)	in-house assay	5	positive	negative
2022	October	248	C3 Nephritic factor (qual.)	V5_70	other method	in-house assay	37	positive	negative
2022	October	248	C3 Nephritic factor (qual.)	V5_71	other method	other manufacturer		positive	positive
2022	October	248	C3 Nephritic factor (qual.)	V5_72	other method	in-house assay		borderline	positive
2022	October	248	C3 Nephritic factor (qual.)	V5_73	Immunological test (ELISA)	in-house assay		positive	negative
2022	October	248	C3 Nephritic factor (qual.)	V5_74	hemolytical test (tube)	in-house assay		positive	negative
2022	October	248	C3 Nephritic factor (qual.)	V5_75	hemolytical test (gel)	in-house assay		negative	negative
2022	October	248	C3 Nephritic factor (qual.)	V5_76	hemolytical test (tube)	in-house assay	0.19	positive	negative
2021	October	248	C3 Nephritic factor (qual.)	V5_63	hemolytical test (tube)	in-house assay		negative	negative
2021	October	248	C3 Nephritic factor (qual.)	V5_7	hemolytical test (tube)	in-house assay	0.1	borderline	negative
2021	October	248	C3 Nephritic factor (qual.)	V5_64	other method	in-house assay		negative	negative
2021	October	248	C3 Nephritic factor (qual.)	V5_65	other method	other manufacturer		positive	negative
2021	October	248	C3 Nephritic factor (qual.)	V5_66	other method	in-house assay		positive	negative
2021	October	248	C3 Nephritic factor (qual.)	V5_67	hemolytical test (tube)	in-house assay		positive	negative
2021	October	248	C3 Nephritic factor (qual.)	V5_57	Immunological test (ELISA)	in-house assay		positive	negative
2021	October	248	C3 Nephritic factor (qual.)	V5_28	hemolytical test (tube)	in-house assay		positive	negative
2021	October	248	C3 Nephritic factor (qual.)	V5_29	hemolytical test (tube)	in-house assay	10	negative	negative
2021	October	248	C3 Nephritic factor (qual.)	V5_17	other method	in-house assay		positive	negative
2021	October	248	C3 Nephritic factor (qual.)	V5_45	hemolytical test (tube)	in-house assay		positive	negative
2021	October	248	C3 Nephritic factor (qual.)	V5_68	hemolytical test (tube)	in-house assay		negative	negative
2021	October	248	C3 Nephritic factor (qual.)	V5_43	other method	in-house assay		positive	negative
2021	October	248	C3 Nephritic factor (qual.)	V5_69	hemolytical test (tube)	in-house assay	5	positive	positive
2021	October	248	C3 Nephritic factor (qual.)	V5_71	other method	other manufacturer		positive	positive
2021	October	248	C3 Nephritic factor (qual.)	V5_72	other method	in-house assay		negative	negative
2021	October	248	C3 Nephritic factor (qual.)	V5_77	other method	other manufacturer		positive	positive
2021	October	248	C3 Nephritic factor (qual.)	V5_74	hemolytical test (tube)	in-house assay	5	negative	negative
2021	October	248	C3 Nephritic factor (qual.)	V5_75	hemolytical test (gel)	in-house assay		negative	negative
2021	October	248	C3 Nephritic factor (qual.)	V5_76	hemolytical test (tube)	in-house assay		positive	positive
2021	October	248	C3 Nephritic factor (qual.)	V5_32	hemolytical test (tube)	in-house assay		positive	positive
2020	October	248	C3 Nephritic factor (qual.)	V5_63	hemolytical test (tube)	in-house assay		negative	negative
2020	October	248	C3 Nephritic factor (qual.)	V5_7	hemolytical test (tube)	in-house assay	0.1	negative	negative
2020	October	248	C3 Nephritic factor (qual.)	V5_64	other method	in-house assay		negative	negative
2020	October	248	C3 Nephritic factor (qual.)	V5_65	other method	other manufacturer		positive	positive
2020	October	248	C3 Nephritic factor (qual.)	V5_66	other method	in-house assay		negative	positive
2020	October	248	C3 Nephritic factor (qual.)	V5_67	hemolytical test (tube)	in-house assay		negative	negative
2020	October	248	C3 Nephritic factor (qual.)	V5_57	Immunological test (ELISA)	in-house assay		negative	positive
2020	October	248	C3 Nephritic factor (qual.)	V5_28	hemolytical test (tube)	in-house assay		negative	negative
2020	October	248	C3 Nephritic factor (qual.)	V5_29	hemolytical test (tube)	in-house assay	10	negative	positive
2020	October	248	C3 Nephritic factor (qual.)	V5_17	other method	in-house assay	10	negative	negative
2020	October	248	C3 Nephritic factor (qual.)	V5_68	hemolytical test (tube)	in-house assay		negative	negative
2020	October	248	C3 Nephritic factor (qual.)	V5_71	other method	other manufacturer		negative	positive
2020	October	248	C3 Nephritic factor (qual.)	V5_72	other method	in-house assay		positive	negative
2020	October	248	C3 Nephritic factor (qual.)	V5_73	hemolytical test (tube)	in-house assay		negative	positive
2020	October	248	C3 Nephritic factor (qual.)	V5_74	hemolytical test (tube)	in-house assay	5	negative	negative
2020	October	248	C3 Nephritic factor (qual.)	V5_76	no information	no information		positive	positive
2019	October	248	C3 Nephritic factor (qual.)	V5_63	hemolytical test (tube)	in-house assay		negative	negative
2019	October	248	C3 Nephritic factor (qual.)	V5_7	hemolytical test (tube)	in-house assay	0.1	negative	negative
2019	October	248	C3 Nephritic factor (qual.)	V5_64	other method	in-house assay		negative	negative
2019	October	248	C3 Nephritic factor (qual.)	V5_65	other method	other manufacturer		negative	negative
2019	October	248	C3 Nephritic factor (qual.)	V5_66	other method	in-house assay		negative	negative
2019	October	248	C3 Nephritic factor (qual.)	V5_67	hemolytical test (tube)	in-house assay		negative	negative
2019	October	248	C3 Nephritic factor (qual.)	V5_57	Immunological test (ELISA)	other manufacturer		negative	positive
2019	October	248	C3 Nephritic factor (qual.)	V5_28	hemolytical test (tube)	in-house assay		negative	positive
2019	October	248	C3 Nephritic factor (qual.)	V5_29	hemolytical test (tube)	in-house assay		negative	positive
2019	October	248	C3 Nephritic factor (qual.)	V5_17	other method	in-house assay	100	negative	positive
2019	October	248	C3 Nephritic factor (qual.)	V5_68	hemolytical test (tube)	in-house assay		negative	borderline
2019	October	248	C3 Nephritic factor (qual.)	V5_43	other method	in-house assay		borderline	borderline
2019	October	248	C3 Nephritic factor (qual.)	V5_69	hemolytical test (tube)	in-house assay	0	negative	positive
2019	October	248	C3 Nephritic factor (qual.)	V5_71	other method	other manufacturer		negative	negative
2019	October	248	C3 Nephritic factor (qual.)	V5_72	other method	in-house assay		positive	borderline
2019	October	248	C3 Nephritic factor (qual.)	V5_78	other method	in-house assay		negative
2019	October	248	C3 Nephritic factor (qual.)	V5_74	hemolytical test (tube)	in-house assay	5	negative	positive
2018	October	248	C3 Nephritic factor (qual.)	V5_7	hemolytical test (tube)	in-house assay		negative	positive
2018	October	248	C3 Nephritic factor (qual.)	V5_65	other method	other manufacturer		negative	negative
2018	October	248	C3 Nephritic factor (qual.)	V5_66	other method	in-house assay		positive	negative
2018	October	248	C3 Nephritic factor (qual.)	V5_67	hemolytical test (tube)	in-house assay		negative	borderline
2018	October	248	C3 Nephritic factor (qual.)	V5_53	other method	in-house assay	3	negative	negative
2018	October	248	C3 Nephritic factor (qual.)	V5_28	hemolytical test (tube)	in-house assay		negative	positive
2018	October	248	C3 Nephritic factor (qual.)	V5_29	hemolytical test (tube)	in-house assay	10	negative	positive
2018	October	248	C3 Nephritic factor (qual.)	V5_17	other method	in-house assay	10	negative	positive
2018	October	248	C3 Nephritic factor (qual.)	V5_45	hemolytical test (tube)	in-house assay	16	negative	positive
2018	October	248	C3 Nephritic factor (qual.)	V5_68	hemolytical test (tube)	in-house assay		negative	negative
2018	October	248	C3 Nephritic factor (qual.)	V5_43	other method	other manufacturer		negative	negative
2018	October	248	C3 Nephritic factor (qual.)	V5_69	hemolytical test (tube)	in-house assay	0	positive	negative
2018	October	248	C3 Nephritic factor (qual.)	V5_71	other method	other manufacturer		positive	negative
2018	October	248	C3 Nephritic factor (qual.)	V5_72	hemolytical test (gel)	in-house assay		positive	negative
2018	October	248	C3 Nephritic factor (qual.)	V5_73	hemolytical test (tube)	in-house assay		negative	positive
2018	October	248	C3 Nephritic factor (qual.)	V5_78	other method	other manufacturer		negative
2017	October	248	C3 Nephritic factor (qual.)	V5_7	hemolytical test (tube)	in-house assay	0.1	negative	negative
2017	October	248	C3 Nephritic factor (qual.)	V5_56	other method	in-house assay	10	negative	negative
2017	October	248	C3 Nephritic factor (qual.)	V5_65	other method	other manufacturer		negative	positive
2017	October	248	C3 Nephritic factor (qual.)	V5_66	other method	in-house assay	20	negative	borderline
2017	October	248	C3 Nephritic factor (qual.)	V5_67	hemolytical test (tube)	in-house assay	1	negative	negative
2017	October	248	C3 Nephritic factor (qual.)	V5_57	Immunological test (ELISA)	in-house assay		negative	negative
2017	October	248	C3 Nephritic factor (qual.)	V5_53	other method	in-house assay	3	positive	positive
2017	October	248	C3 Nephritic factor (qual.)	V5_28	hemolytical test (tube)	in-house assay	20	negative	negative
2017	October	248	C3 Nephritic factor (qual.)	V5_29	hemolytical test (tube)	in-house assay	10	negative	negative
2017	October	248	C3 Nephritic factor (qual.)	V5_45	hemolytical test (tube)	in-house assay	70	negative	negative
2017	October	248	C3 Nephritic factor (qual.)	V5_68	other method	in-house assay		negative	positive
2017	October	248	C3 Nephritic factor (qual.)	V5_69	hemolytical test (tube)	in-house assay	1	borderline	negative
2016	October	248	C3 Nephritic factor (qual.)	V5_7	hemolytical test (tube)	in-house assay	0.1	negative	positive
2016	October	248	C3 Nephritic factor (qual.)	V5_66	other method	in-house assay	20	negative	positive
2016	October	248	C3 Nephritic factor (qual.)	V5_57	Immunological test (ELISA)	other manufacturer	1	negative	positive
2016	October	248	C3 Nephritic factor (qual.)	V5_60	other method	in-house assay	20	negative	positive
2016	October	248	C3 Nephritic factor (qual.)	V5_28	hemolytical test (tube)	in-house assay	16	negative	positive
2016	October	248	C3 Nephritic factor (qual.)	V5_29	hemolytical test (titration -CH50,AH50)	in-house assay	10	negative	positive
2016	October	248	C3 Nephritic factor (qual.)	V5_17	other method	in-house assay	10	negative	positive
2016	October	248	C3 Nephritic factor (qual.)	V5_61	hemolytical test (tube)	in-house assay	20	negative	borderline
2016	October	248	C3 Nephritic factor (qual.)	V5_45	hemolytical test (tube)	in-house assay	16	negative	positive
2016	October	248	C3 Nephritic factor (qual.)	V5_68	other method	in-house assay	2.8	negative	positive
2016	October	248	C3 Nephritic factor (qual.)	V5_43	Immuno fixation	BINDING SITE	0	borderline	positive
2022	October	249	Auto-anti FH (qual.)	V5_79	Immunological test (ELISA)	VIDIA		positive	negative
2022	October	249	Auto-anti FH (qual.)	V5_7	Immunological test (ELISA)	other manufacturer	9.99	positive	negative
2022	October	249	Auto-anti FH (qual.)	V5_66	Immunological test (ELISA)	in-house assay		positive	negative
2022	October	249	Auto-anti FH (qual.)	V5_28	Immunological test (ELISA)	in-house assay	300	positive	negative
2022	October	249	Auto-anti FH (qual.)	V5_29	Immunological test (ELISA)	in-house assay	110	positive	negative
2022	October	249	Auto-anti FH (qual.)	V5_17	Immunological test (ELISA)	other manufacturer		positive	negative
2022	October	249	Auto-anti FH (qual.)	V5_68	Immunological test (ELISA)	in-house assay		positive	negative
2022	October	249	Auto-anti FH (qual.)	V5_2	Immunological test (ELISA)	in-house assay	54		negative
2022	October	249	Auto-anti FH (qual.)	V5_69	Immunological test (ELISA)	VIDIA		positive	negative
2022	October	249	Auto-anti FH (qual.)	V5_80	Immunological test (ELISA)	other manufacturer		positive	negative
2022	October	249	Auto-anti FH (qual.)	V5_70	Immunological test (ELISA)	in-house assay	127	positive	negative
2022	October	249	Auto-anti FH (qual.)	V5_73	Immunological test (ELISA)	in-house assay	150	positive	negative
2022	October	249	Auto-anti FH (qual.)	V5_36	Immunological test (ELISA)	VIDIA		positive	negative
2022	October	249	Auto-anti FH (qual.)	V5_81	Immunological test (ELISA)	other manufacturer	10	positive	negative
2022	October	249	Auto-anti FH (qual.)	V5_32	Immunological test (ELISA)	in-house assay		positive	negative
2022	October	249	Auto-anti FH (qual.)	V5_82	Immunological test (ELISA)	in-house assay		positive	negative
2021	October	249	Auto-anti FH (qual.)	V5_79	Immunological test (ELISA)	VIDIA		positive	borderline
2021	October	249	Auto-anti FH (qual.)	V5_7	Immunological test (ELISA)	other manufacturer	9.99	positive	negative
2021	October	249	Auto-anti FH (qual.)	V5_34	no information	no information		positive	negative
2021	October	249	Auto-anti FH (qual.)	V5_66	Immunological test (ELISA)	in-house assay		positive	negative
2021	October	249	Auto-anti FH (qual.)	V5_57	Immunological test (ELISA)	in-house assay		positive	negative
2021	October	249	Auto-anti FH (qual.)	V5_28	Immunological test (ELISA)	in-house assay	300	positive	negative
2021	October	249	Auto-anti FH (qual.)	V5_29	Immunological test (ELISA)	in-house assay	110	positive	negative
2021	October	249	Auto-anti FH (qual.)	V5_17	Immunological test (ELISA)	other manufacturer		positive	negative
2021	October	249	Auto-anti FH (qual.)	V5_45	Immunological test (ELISA)	in-house assay	2000	positive	negative
2021	October	249	Auto-anti FH (qual.)	V5_68	Immunological test (ELISA)	in-house assay		positive	borderline
2021	October	249	Auto-anti FH (qual.)	V5_2	Immunological test (ELISA)	in-house assay		positive	negative
2021	October	249	Auto-anti FH (qual.)	V5_80	Immunological test (ELISA)	other manufacturer		positive	negative
2021	October	249	Auto-anti FH (qual.)	V5_83	Immunological test (ELISA)	other manufacturer		positive	negative
2021	October	249	Auto-anti FH (qual.)	V5_84	Immunological test (ELISA)	in-house assay		positive	negative
2021	October	249	Auto-anti FH (qual.)	V5_36	Immunological test (ELISA)	VIDIA		positive	negative
2021	October	249	Auto-anti FH (qual.)	V5_32	Immunological test (ELISA)	in-house assay		positive	negative
2020	October	249	Auto-anti FH (qual.)	V5_79	Immunological test (ELISA)	VIDIA		borderline	positive
2020	October	249	Auto-anti FH (qual.)	V5_7	Immunological test (ELISA)	other manufacturer	9.99	negative	positive
2020	October	249	Auto-anti FH (qual.)	V5_34	no information	no information		negative	positive
2020	October	249	Auto-anti FH (qual.)	V5_66	Immunological test (ELISA)	in-house assay		negative	positive
2020	October	249	Auto-anti FH (qual.)	V5_57	Immunological test (ELISA)	in-house assay		negative	positive
2020	October	249	Auto-anti FH (qual.)	V5_28	Immunological test (ELISA)	in-house assay	300	negative	positive
2020	October	249	Auto-anti FH (qual.)	V5_29	Immunological test (ELISA)	in-house assay	110	negative	positive
2020	October	249	Auto-anti FH (qual.)	V5_17	Immunological test (ELISA)	other manufacturer	10	negative	positive
2020	October	249	Auto-anti FH (qual.)	V5_68	Immunological test (ELISA)	in-house assay		borderline	positive
2020	October	249	Auto-anti FH (qual.)	V5_2	Immunological test (ELISA)	in-house assay	150	negative	positive
2020	October	249	Auto-anti FH (qual.)	V5_80	Immunological test (ELISA)	other manufacturer		negative	positive
2020	October	249	Auto-anti FH (qual.)	V5_84	Immunological test (ELISA)	in-house assay		negative	positive
2020	October	249	Auto-anti FH (qual.)	V5_85	Immunological test (ELISA)	in-house assay	100	negative	positive
2020	October	249	Auto-anti FH (qual.)	V5_73	Immunological test (ELISA)	in-house assay		negative	positive
2020	October	249	Auto-anti FH (qual.)	V5_36	Immunological test (ELISA)	VIDIA	28	positive	positive
2020	October	249	Auto-anti FH (qual.)	V5_86	Immunological test (ELISA)	other manufacturer	10	positive	negative
2020	October	249	Auto-anti FH (qual.)	V5_50	Immunological test (ELISA)	in-house assay		negative	positive
2019	October	249	Auto-anti FH (qual.)	V5_79	Immunological test (ELISA)	VIDIA	270	borderline	positive
2019	October	249	Auto-anti FH (qual.)	V5_7	Immunological test (ELISA)	other manufacturer	9.99	positive	positive
2019	October	249	Auto-anti FH (qual.)	V5_34	no information	no information		negative	positive
2019	October	249	Auto-anti FH (qual.)	V5_66	Immunological test (ELISA)	in-house assay	0	negative	positive
2019	October	249	Auto-anti FH (qual.)	V5_28	Immunological test (ELISA)	in-house assay	300	negative	positive
2019	October	249	Auto-anti FH (qual.)	V5_29	Immunological test (ELISA)	in-house assay	110	borderline	positive
2019	October	249	Auto-anti FH (qual.)	V5_17	Immunological test (ELISA)	other manufacturer	100	positive	positive
2019	October	249	Auto-anti FH (qual.)	V5_68	Immunological test (ELISA)	in-house assay		negative	positive
2019	October	249	Auto-anti FH (qual.)	V5_69	Immunological test (ELISA)	VIDIA	22	negative	positive
2019	October	249	Auto-anti FH (qual.)	V5_80	Immunological test (ELISA)	other manufacturer		borderline	positive
2019	October	249	Auto-anti FH (qual.)	V5_84	Immunological test (ELISA)	in-house assay	100	borderline	negative
2019	October	249	Auto-anti FH (qual.)	V5_70	Immunological test (ELISA)	in-house assay	127	negative	positive
2019	October	249	Auto-anti FH (qual.)	V5_85	Immunological test (ELISA)	in-house assay	100	negative	positive
2019	October	249	Auto-anti FH (qual.)	V5_36	Immunological test (ELISA)	VIDIA	27	positive	positive
2018	October	249	Auto-anti FH (qual.)	V5_79	Immunological test (ELISA)	VIDIA	27	negative	positive
2018	October	249	Auto-anti FH (qual.)	V5_7	no information	no information		negative	positive
2018	October	249	Auto-anti FH (qual.)	V5_34	no information	no information		negative	positive
2018	October	249	Auto-anti FH (qual.)	V5_66	Immunological test (ELISA)	in-house assay	200	negative	positive
2018	October	249	Auto-anti FH (qual.)	V5_53	Immunological test (ELISA)	in-house assay	7	negative	positive
2018	October	249	Auto-anti FH (qual.)	V5_87	Immunological test (ELISA)	in-house assay	20	positive	positive
2018	October	249	Auto-anti FH (qual.)	V5_28	Immunological test (ELISA)	in-house assay	300	negative	positive
2018	October	249	Auto-anti FH (qual.)	V5_29	Immunological test (ELISA)	in-house assay	110	negative	positive
2018	October	249	Auto-anti FH (qual.)	V5_17	Immunological test (ELISA)	other manufacturer	10	negative	positive
2018	October	249	Auto-anti FH (qual.)	V5_45	Immunological test (ELISA)	in-house assay	2000	negative	positive
2018	October	249	Auto-anti FH (qual.)	V5_68	Immunological test (ELISA)	in-house assay		negative	positive
2018	October	249	Auto-anti FH (qual.)	V5_88	Immunological test (ELISA)	VIDIA	18	negative	positive
2018	October	249	Auto-anti FH (qual.)	V5_2	Immunological test (ELISA)	in-house assay	100	negative	positive
2018	October	249	Auto-anti FH (qual.)	V5_69	Immunological test (ELISA)	VIDIA	22	negative	positive
2018	October	249	Auto-anti FH (qual.)	V5_80	Immunological test (ELISA)	other manufacturer		negative	positive
2018	October	249	Auto-anti FH (qual.)	V5_83	Immunological test (ELISA)	in-house assay	100	negative	positive
2018	October	249	Auto-anti FH (qual.)	V5_84	Immunological test (ELISA)	in-house assay	100	negative	positive
2018	October	249	Auto-anti FH (qual.)	V5_73	Immunological test (ELISA)	in-house assay	150	negative	positive
2017	October	249	Auto-anti FH (qual.)	V5_79	Immunological test (ELISA)	VIDIA	27	negative	negative
2017	October	249	Auto-anti FH (qual.)	V5_7	Immunological test (ELISA)	in-house assay		negative	negative
2017	October	249	Auto-anti FH (qual.)	V5_34	Immunological test (ELISA)	VIDIA	30	negative	negative
2017	October	249	Auto-anti FH (qual.)	V5_56	Immunological test (ELISA)	in-house assay	110	negative	negative
2017	October	249	Auto-anti FH (qual.)	V5_66	Immunological test (ELISA)	in-house assay	200	negative	negative
2017	October	249	Auto-anti FH (qual.)	V5_57	Immunological test (ELISA)	in-house assay	99	negative	negative
2017	October	249	Auto-anti FH (qual.)	V5_28	Immunological test (ELISA)	in-house assay	300	negative	negative
2017	October	249	Auto-anti FH (qual.)	V5_29	Immunological test (ELISA)	in-house assay	110	negative	negative
2017	October	249	Auto-anti FH (qual.)	V5_45	Immunological test (ELISA)	in-house assay	8	negative	negative
2017	October	249	Auto-anti FH (qual.)	V5_68	Immunological test (ELISA)	in-house assay	6	negative	negative
2017	October	249	Auto-anti FH (qual.)	V5_88	Immunological test (ELISA)	VIDIA	18	negative	negative
2017	October	249	Auto-anti FH (qual.)	V5_69	Immunological test (ELISA)	VIDIA	22	negative	negative
2017	October	249	Auto-anti FH (qual.)	V5_80	Immunological test (ELISA)	other manufacturer		negative	negative
2017	October	249	Auto-anti FH (qual.)	V5_83	Immunological test (ELISA)	in-house assay		negative	negative
2017	October	249	Auto-anti FH (qual.)	V5_84	Immunological test (ELISA)	in-house assay	100	negative	negative
2017	October	249	Auto-anti FH (qual.)	V5_70	Immunological test (ELISA)	in-house assay	56	positive	negative
2017	October	249	Auto-anti FH (qual.)	V5_85	Immunological test (ELISA)	in-house assay	100	borderline	negative
2016	October	249	Auto-anti FH (qual.)	V5_7	no information	no information	60	negative	positive
2016	October	249	Auto-anti FH (qual.)	V5_66	Immunological test (ELISA)	in-house assay	200	negative	positive
2016	October	249	Auto-anti FH (qual.)	V5_57	Immunological test (ELISA)	in-house assay	99	negative	positive
2016	October	249	Auto-anti FH (qual.)	V5_60	Immunological test (ELISA)	in-house assay	100	negative	positive
2016	October	249	Auto-anti FH (qual.)	V5_28	Immunological test (ELISA)	in-house assay	300	negative	positive
2016	October	249	Auto-anti FH (qual.)	V5_29	Immunological test (ELISA)	in-house assay	110	negative	positive
2016	October	249	Auto-anti FH (qual.)	V5_17	Immunological test (ELISA)	in-house assay	110	negative	positive
2016	October	249	Auto-anti FH (qual.)	V5_61	no information	no information	100	negative	positive
2016	October	249	Auto-anti FH (qual.)	V5_45	Immunological test (ELISA)	in-house assay	1	negative	positive
2016	October	249	Auto-anti FH (qual.)	V5_68	Immunological test (ELISA)	in-house assay	20	negative	positive
2016	October	249	Auto-anti FH (qual.)	V5_89	Immunological test (ELISA)	in-house assay	150	negative	positive
2016	October	249	Auto-anti FH (qual.)	V5_90	Immunological test (ELISA)	VIDIA	3.9	positive	positive
2016	October	249	Auto-anti FH (qual.)	V5_80	no information	no information	2000	negative	positive
2022	October	250	Auto-anti-C1 Inhibitor IgA (qual.)	V5_7	Immunological test (ELISA)	in-house assay	0.161	positive	negative
2022	October	250	Auto-anti-C1 Inhibitor IgA (qual.)	V5_57	Immunological test (ELISA)	in-house assay	0.38	positive	negative
2022	October	250	Auto-anti-C1 Inhibitor IgA (qual.)	V5_28	Immunological test (ELISA)	in-house assay	100	positive	negative
2022	October	250	Auto-anti-C1 Inhibitor IgA (qual.)	V5_29	Immunological test (ELISA)	in-house assay	0.6	positive	negative
2022	October	250	Auto-anti-C1 Inhibitor IgA (qual.)	V5_45	Immunological test (ELISA)	in-house assay		positive	negative
2022	October	250	Auto-anti-C1 Inhibitor IgA (qual.)	V5_32	Immunological test (ELISA)	in-house assay		negative	negative
2022	October	250	Auto-anti-C1 Inhibitor IgG (qual.)	V5_7	Immunological test (ELISA)	in-house assay	0.211	positive	negative
2022	October	250	Auto-anti-C1 Inhibitor IgG (qual.)	V5_57	Immunological test (ELISA)	in-house assay	2.6	positive	negative
2022	October	250	Auto-anti-C1 Inhibitor IgG (qual.)	V5_28	Immunological test (ELISA)	in-house assay	100	borderline	negative
2022	October	250	Auto-anti-C1 Inhibitor IgG (qual.)	V5_29	Immunological test (ELISA)	in-house assay	2	negative	negative
2022	October	250	Auto-anti-C1 Inhibitor IgG (qual.)	V5_45	Immunological test (ELISA)	in-house assay		positive	negative
2022	October	250	Auto-anti-C1 Inhibitor IgG (qual.)	V5_91	other method	other manufacturer		negative	negative
2022	October	250	Auto-anti-C1 Inhibitor IgG (qual.)	V5_32	Immunological test (ELISA)	in-house assay		negative	negative
2022	October	250	Auto-anti-C1 Inhibitor IgM (qual.)	V5_7	Immunological test (ELISA)	in-house assay	0.195	negative	negative
2022	October	250	Auto-anti-C1 Inhibitor IgM (qual.)	V5_57	Immunological test (ELISA)	in-house assay	2.4	negative	negative
2022	October	250	Auto-anti-C1 Inhibitor IgM (qual.)	V5_28	Immunological test (ELISA)	in-house assay	100	negative	negative
2022	October	250	Auto-anti-C1 Inhibitor IgM (qual.)	V5_29	Immunological test (ELISA)	in-house assay	12	positive	negative
2022	October	250	Auto-anti-C1 Inhibitor IgM (qual.)	V5_45	Immunological test (ELISA)	in-house assay		positive	negative
2022	October	250	Auto-anti-C1 Inhibitor IgM (qual.)	V5_32	Immunological test (ELISA)	in-house assay		borderline	negative
2021	October	250	Auto-anti-C1 Inhibitor IgA (qual.)	V5_7	Immunological test (ELISA)	in-house assay	0.161	positive	negative
2021	October	250	Auto-anti-C1 Inhibitor IgA (qual.)	V5_57	Immunological test (ELISA)	in-house assay		positive	negative
2021	October	250	Auto-anti-C1 Inhibitor IgA (qual.)	V5_28	Immunological test (ELISA)	in-house assay	100	positive	negative
2021	October	250	Auto-anti-C1 Inhibitor IgA (qual.)	V5_29	Immunological test (ELISA)	in-house assay	0.6	positive	negative
2021	October	250	Auto-anti-C1 Inhibitor IgA (qual.)	V5_32	Immunological test (ELISA)	in-house assay		positive	negative
2021	October	250	Auto-anti-C1 Inhibitor IgG (qual.)	V5_7	Immunological test (ELISA)	in-house assay	0.211	positive	negative
2021	October	250	Auto-anti-C1 Inhibitor IgG (qual.)	V5_57	Immunological test (ELISA)	in-house assay		positive	positive
2021	October	250	Auto-anti-C1 Inhibitor IgG (qual.)	V5_28	Immunological test (ELISA)	in-house assay	100	borderline	negative
2021	October	250	Auto-anti-C1 Inhibitor IgG (qual.)	V5_29	Immunological test (ELISA)	in-house assay	2	negative	negative
2021	October	250	Auto-anti-C1 Inhibitor IgG (qual.)	V5_45	Immunological test (ELISA)	in-house assay	10	positive	positive
2021	October	250	Auto-anti-C1 Inhibitor IgG (qual.)	V5_91	other method	other manufacturer		negative	negative
2021	October	250	Auto-anti-C1 Inhibitor IgG (qual.)	V5_32	Immunological test (ELISA)	in-house assay		negative	negative
2021	October	250	Auto-anti-C1 Inhibitor IgM (qual.)	V5_7	Immunological test (ELISA)	in-house assay	0.195	negative	negative
2021	October	250	Auto-anti-C1 Inhibitor IgM (qual.)	V5_57	Immunological test (ELISA)	in-house assay		positive	negative
2021	October	250	Auto-anti-C1 Inhibitor IgM (qual.)	V5_28	Immunological test (ELISA)	in-house assay	100	negative	negative
2021	October	250	Auto-anti-C1 Inhibitor IgM (qual.)	V5_29	Immunological test (ELISA)	in-house assay	12	negative	negative
2021	October	250	Auto-anti-C1 Inhibitor IgM (qual.)	V5_32	Immunological test (ELISA)	in-house assay		negative	negative
2020	October	250	Auto-anti-C1 Inhibitor IgA (qual.)	V5_7	Immunological test (ELISA)	in-house assay	0.161	negative	positive
2020	October	250	Auto-anti-C1 Inhibitor IgA (qual.)	V5_57	Immunological test (ELISA)	in-house assay		negative	positive
2020	October	250	Auto-anti-C1 Inhibitor IgA (qual.)	V5_14	Immunological test (ELISA)	in-house assay		negative	positive
2020	October	250	Auto-anti-C1 Inhibitor IgA (qual.)	V5_28	Immunological test (ELISA)	in-house assay	100	negative	positive
2020	October	250	Auto-anti-C1 Inhibitor IgA (qual.)	V5_29	Immunological test (ELISA)	in-house assay	0.6	negative	positive
2020	October	250	Auto-anti-C1 Inhibitor IgA (qual.)	V5_51	Immunological test (ELISA)	in-house assay	100	negative	positive
2020	October	250	Auto-anti-C1 Inhibitor IgA (qual.)	V5_50	Immunological test (ELISA)	in-house assay		negative	positive
2020	October	250	Auto-anti-C1 Inhibitor IgG (qual.)	V5_7	Immunological test (ELISA)	in-house assay	0.211	negative	positive
2020	October	250	Auto-anti-C1 Inhibitor IgG (qual.)	V5_57	Immunological test (ELISA)	in-house assay		negative	positive
2020	October	250	Auto-anti-C1 Inhibitor IgG (qual.)	V5_14	Immunological test (ELISA)	in-house assay		negative	positive
2020	October	250	Auto-anti-C1 Inhibitor IgG (qual.)	V5_28	Immunological test (ELISA)	in-house assay	100	negative	borderline
2020	October	250	Auto-anti-C1 Inhibitor IgG (qual.)	V5_29	Immunological test (ELISA)	in-house assay	2	negative	negative
2020	October	250	Auto-anti-C1 Inhibitor IgG (qual.)	V5_51	Immunological test (ELISA)	in-house assay	100	negative	negative
2020	October	250	Auto-anti-C1 Inhibitor IgG (qual.)	V5_50	Immunological test (ELISA)	in-house assay		negative	negative
2020	October	250	Auto-anti-C1 Inhibitor IgM (qual.)	V5_7	Immunological test (ELISA)	in-house assay	0.195	negative	negative
2020	October	250	Auto-anti-C1 Inhibitor IgM (qual.)	V5_57	Immunological test (ELISA)	in-house assay		negative	negative
2020	October	250	Auto-anti-C1 Inhibitor IgM (qual.)	V5_14	Immunological test (ELISA)	in-house assay		negative	positive
2020	October	250	Auto-anti-C1 Inhibitor IgM (qual.)	V5_28	Immunological test (ELISA)	in-house assay	100	negative	negative
2020	October	250	Auto-anti-C1 Inhibitor IgM (qual.)	V5_29	Immunological test (ELISA)	in-house assay	12	negative	negative
2020	October	250	Auto-anti-C1 Inhibitor IgM (qual.)	V5_51	Immunological test (ELISA)	in-house assay	100	negative	negative
2020	October	250	Auto-anti-C1 Inhibitor IgM (qual.)	V5_50	Immunological test (ELISA)	in-house assay		negative	negative
2019	October	250	Auto-anti-C1 Inhibitor IgA (qual.)	V5_7	Immunological test (ELISA)	in-house assay	0.161	negative	positive
2019	October	250	Auto-anti-C1 Inhibitor IgA (qual.)	V5_14	Immunological test (ELISA)	in-house assay		negative	positive
2019	October	250	Auto-anti-C1 Inhibitor IgA (qual.)	V5_28	Immunological test (ELISA)	in-house assay	100	negative	positive
2019	October	250	Auto-anti-C1 Inhibitor IgA (qual.)	V5_29	Immunological test (ELISA)	in-house assay	0.6	negative	positive
2019	October	250	Auto-anti-C1 Inhibitor IgA (qual.)	V5_51	Immunological test (ELISA)	in-house assay	100	negative	positive
2019	October	250	Auto-anti-C1 Inhibitor IgA (qual.)	V5_45	Immunological test (ELISA)	in-house assay		negative	positive
2019	October	250	Auto-anti-C1 Inhibitor IgG (qual.)	V5_7	Immunological test (ELISA)	in-house assay	0.211	negative	positive
2019	October	250	Auto-anti-C1 Inhibitor IgG (qual.)	V5_14	Immunological test (ELISA)	in-house assay		negative	positive
2019	October	250	Auto-anti-C1 Inhibitor IgG (qual.)	V5_28	Immunological test (ELISA)	in-house assay	100	negative	positive
2019	October	250	Auto-anti-C1 Inhibitor IgG (qual.)	V5_29	Immunological test (ELISA)	in-house assay	2	negative	positive
2019	October	250	Auto-anti-C1 Inhibitor IgG (qual.)	V5_51	Immunological test (ELISA)	in-house assay	100	negative	positive
2019	October	250	Auto-anti-C1 Inhibitor IgG (qual.)	V5_45	Immunological test (ELISA)	in-house assay		negative	negative
2019	October	250	Auto-anti-C1 Inhibitor IgM (qual.)	V5_7	Immunological test (ELISA)	in-house assay	0.195	negative	borderline
2019	October	250	Auto-anti-C1 Inhibitor IgM (qual.)	V5_14	Immunological test (ELISA)	in-house assay		negative	negative
2019	October	250	Auto-anti-C1 Inhibitor IgM (qual.)	V5_28	Immunological test (ELISA)	in-house assay	100	negative	negative
2019	October	250	Auto-anti-C1 Inhibitor IgM (qual.)	V5_29	Immunological test (ELISA)	in-house assay	12	negative	negative
2019	October	250	Auto-anti-C1 Inhibitor IgM (qual.)	V5_51	Immunological test (ELISA)	in-house assay	100	negative	negative
2019	October	250	Auto-anti-C1 Inhibitor IgM (qual.)	V5_45	Immunological test (ELISA)	in-house assay		negative	negative
2018	October	250	Auto-anti-C1 Inhibitor IgA (qual.)	V5_7	Immunological test (ELISA)	in-house assay	0.16	negative	negative
2018	October	250	Auto-anti-C1 Inhibitor IgA (qual.)	V5_14	Immunological test (ELISA)	in-house assay		negative	negative
2018	October	250	Auto-anti-C1 Inhibitor IgA (qual.)	V5_28	Immunological test (ELISA)	in-house assay		negative	negative
2018	October	250	Auto-anti-C1 Inhibitor IgA (qual.)	V5_29	Immunological test (ELISA)	in-house assay	0.6	negative	negative
2018	October	250	Auto-anti-C1 Inhibitor IgA (qual.)	V5_51	Immunological test (ELISA)	in-house assay	100	negative	negative
2018	October	250	Auto-anti-C1 Inhibitor IgA (qual.)	V5_45	Immunological test (ELISA)	in-house assay	5	negative	negative
2018	October	250	Auto-anti-C1 Inhibitor IgG (qual.)	V5_7	Immunological test (ELISA)	in-house assay	0.211	negative	positive
2018	October	250	Auto-anti-C1 Inhibitor IgG (qual.)	V5_14	Immunological test (ELISA)	in-house assay		negative	positive
2018	October	250	Auto-anti-C1 Inhibitor IgG (qual.)	V5_53	Immunological test (ELISA)	in-house assay	36	positive	positive
2018	October	250	Auto-anti-C1 Inhibitor IgG (qual.)	V5_28	Immunological test (ELISA)	in-house assay		negative	positive
2018	October	250	Auto-anti-C1 Inhibitor IgG (qual.)	V5_29	Immunological test (ELISA)	in-house assay	2	negative	positive
2018	October	250	Auto-anti-C1 Inhibitor IgG (qual.)	V5_51	Immunological test (ELISA)	in-house assay	100	negative	positive
2018	October	250	Auto-anti-C1 Inhibitor IgG (qual.)	V5_45	Immunological test (ELISA)	in-house assay	5	negative	positive
2018	October	250	Auto-anti-C1 Inhibitor IgM (qual.)	V5_7	Immunological test (ELISA)	in-house assay	0.195	negative	negative
2018	October	250	Auto-anti-C1 Inhibitor IgM (qual.)	V5_14	Immunological test (ELISA)	in-house assay		negative	negative
2018	October	250	Auto-anti-C1 Inhibitor IgM (qual.)	V5_28	Immunological test (ELISA)	in-house assay		negative	negative
2018	October	250	Auto-anti-C1 Inhibitor IgM (qual.)	V5_29	Immunological test (ELISA)	in-house assay	12	negative	negative
2018	October	250	Auto-anti-C1 Inhibitor IgM (qual.)	V5_51	Immunological test (ELISA)	in-house assay	100	negative	negative
2018	October	250	Auto-anti-C1 Inhibitor IgM (qual.)	V5_45	Immunological test (ELISA)	in-house assay	5	negative	negative
2017	October	250	Auto-anti-C1 Inhibitor IgA (qual.)	V5_7	Immunological test (ELISA)	in-house assay	0.135	negative	positive
2017	October	250	Auto-anti-C1 Inhibitor IgA (qual.)	V5_57	Immunological test (ELISA)	in-house assay	0.38	negative	positive
2017	October	250	Auto-anti-C1 Inhibitor IgA (qual.)	V5_14	Immunological test (ELISA)	in-house assay		negative	positive
2017	October	250	Auto-anti-C1 Inhibitor IgA (qual.)	V5_28	Immunological test (ELISA)	in-house assay	100	negative	positive
2017	October	250	Auto-anti-C1 Inhibitor IgA (qual.)	V5_29	Immunological test (ELISA)	in-house assay	0.6	negative	positive
2017	October	250	Auto-anti-C1 Inhibitor IgA (qual.)	V5_45	Immunological test (ELISA)	in-house assay	25	negative	positive
2017	October	250	Auto-anti-C1 Inhibitor IgG (qual.)	V5_7	Immunological test (ELISA)	in-house assay	0.335	positive	negative
2017	October	250	Auto-anti-C1 Inhibitor IgG (qual.)	V5_57	Immunological test (ELISA)	in-house assay	2.6	positive	negative
2017	October	250	Auto-anti-C1 Inhibitor IgG (qual.)	V5_14	Immunological test (ELISA)	in-house assay		positive	borderline
2017	October	250	Auto-anti-C1 Inhibitor IgG (qual.)	V5_53	Immunological test (ELISA)	in-house assay	36	positive	positive
2017	October	250	Auto-anti-C1 Inhibitor IgG (qual.)	V5_28	Immunological test (ELISA)	in-house assay	100	positive	negative
2017	October	250	Auto-anti-C1 Inhibitor IgG (qual.)	V5_29	Immunological test (ELISA)	in-house assay	2	negative	negative
2017	October	250	Auto-anti-C1 Inhibitor IgG (qual.)	V5_45	Immunological test (ELISA)	in-house assay	25	negative	negative
2017	October	250	Auto-anti-C1 Inhibitor IgM (qual.)	V5_7	Immunological test (ELISA)	in-house assay	0.345	positive	negative
2017	October	250	Auto-anti-C1 Inhibitor IgM (qual.)	V5_57	Immunological test (ELISA)	in-house assay	2.4	positive	negative
2017	October	250	Auto-anti-C1 Inhibitor IgM (qual.)	V5_14	Immunological test (ELISA)	in-house assay		positive	negative
2017	October	250	Auto-anti-C1 Inhibitor IgM (qual.)	V5_28	Immunological test (ELISA)	in-house assay	100	positive	negative
2017	October	250	Auto-anti-C1 Inhibitor IgM (qual.)	V5_29	Immunological test (ELISA)	in-house assay	12	positive	negative
2017	October	250	Auto-anti-C1 Inhibitor IgM (qual.)	V5_45	Immunological test (ELISA)	in-house assay	25	borderline	negative
2016	October	250	Auto-anti-C1 Inhibitor IgG (qual.)	V5_7	Immunological test (ELISA)	in-house assay	0.15	negative	positive
2016	October	250	Auto-anti-C1 Inhibitor IgG (qual.)	V5_57	Immunological test (ELISA)	in-house assay	2.6	negative	negative
2016	October	250	Auto-anti-C1 Inhibitor IgG (qual.)	V5_60	no information	no information	0.5	negative	borderline
2016	October	250	Auto-anti-C1 Inhibitor IgG (qual.)	V5_28	Immunological test (ELISA)	in-house assay	100	negative	positive
2016	October	250	Auto-anti-C1 Inhibitor IgG (qual.)	V5_29	Immunological test (ELISA)	in-house assay	2	negative	negative
2016	October	250	Auto-anti-C1 Inhibitor IgG (qual.)	V5_61	Immunological test (ELISA)	in-house assay	0.2	negative	positive
2016	October	250	Auto-anti-C1 Inhibitor IgG (qual.)	V5_45	Immunological test (ELISA)	in-house assay	2	negative	borderline
2016	October	250	Auto-anti-C1 Inhibitor IgM (qual.)	V5_7	Immunological test (ELISA)	in-house assay	0.35	positive	negative
2016	October	251	Auto-anti-C1 Inhibitor IgM (qual.)	V5_57	Immunological test (ELISA)	in-house assay	2.4	positive	negative
2016	October	252	Auto-anti-C1 Inhibitor IgM (qual.)	V5_60	Immunological test (ELISA)	in-house assay	0.5	positive	negative
2016	October	253	Auto-anti-C1 Inhibitor IgM (qual.)	V5_28	Immunological test (ELISA)	in-house assay	100	positive	negative
2016	October	254	Auto-anti-C1 Inhibitor IgM (qual.)	V5_29	Immunological test (ELISA)	in-house assay	12	positive	negative
2016	October	255	Auto-anti-C1 Inhibitor IgM (qual.)	V5_61	Immunological test (ELISA)	in-house assay	0.2	positive	borderline
2016	October	256	Auto-anti-C1 Inhibitor IgM (qual.)	V5_45	Immunological test (ELISA)	in-house assay	2	positive	negative
2016	October	250	Auto-anti-C1 Inhibitor IgA (qual.)	V5_7	Immunological test (ELISA)	in-house assay	0.1	negative	positive
2016	October	251	Auto-anti-C1 Inhibitor IgA (qual.)	V5_57	Immunological test (ELISA)	in-house assay	0.38	negative	positive
2016	October	252	Auto-anti-C1 Inhibitor IgA (qual.)	V5_60	Immunological test (ELISA)	in-house assay	0.5	negative	positive
2016	October	253	Auto-anti-C1 Inhibitor IgA (qual.)	V5_28	Immunological test (ELISA)	in-house assay	100	negative	positive
2016	October	254	Auto-anti-C1 Inhibitor IgA (qual.)	V5_29	Immunological test (ELISA)	in-house assay	0.6	negative	positive
2016	October	255	Auto-anti-C1 Inhibitor IgA (qual.)	V5_61	Immunological test (ELISA)	in-house assay	0.2	negative	positive
2016	October	256	Auto-anti-C1 Inhibitor IgA (qual.)	V5_45	Immunological test (ELISA)	in-house assay	2	negative	positive
