# Supplementary material for: External quality assurance program for diagnostic complement laboratories: evaluation of the results of the past seven years
Source: Front Immunol. 2024 Mar 26;15:1368399. doi: 10.3389/fimmu.2024.1368399 (PMC11002221; doi:10.3389/fimmu.2024.1368399)
Supplement: Supplementary file 3 [file Table_3.xlsx]

## Sheet: Supplementary Table 3_Raw quali
Supplementary Table 3: Raw qualitative EQA results provided by the participating laboratories. The laboratories were further anonymized and the numbers are not identical with the qualitative table. Colum M showes the conversed results from column N and column P showes the conversed results from column Q based on the conversion factor
Year	Month	EQA group	Parameter name	Laboratories	Method	Reagent manufacturer	Unit reported by laboratory	Unit used for INSTAND evaluation	Conversion factor	Cut Off/reference range	Relation 1	quant result sample 1 conv.	quant result sample 1	Relation 2	quant result sample 2 conv.	quant result sample 2
2016	October	246	alternative pathway	V5_155	Immunological test (ELISA)	VITA	%	%		30-113		89.2	89.2		88.2	88.2
2016	October	246	alternative pathway	V5_150	other method	BINDING SITE	%	%		80-120		94	94		82	82
2016	October	246	alternative pathway	V5_284	Immunological test (ELISA)	EURO DIAGNOSTICA	%	%		30-113		93	93		84	84
2016	October	246	alternative pathway	V5_285	other method	BINDING SITE	%	%		60-102		61	61		61	61
2016	October	246	alternative pathway	V5_10	functional test (ELISA)	EURO DIAGNOSTICA	%	%		30-113		94	94		79	79
2016	October	246	alternative pathway	V5_105	hemolytical test (gel)	BINDING SITE	%	%		66-129		72.9	72.9		66.9	66.9
2016	October	246	alternative pathway	V5_297	Immunological test (ELISA)	EURO DIAGNOSTICA	µg/dL	%		30-113		115.24	115.24		101.83	101.83
2016	October	246	alternative pathway	V5_11	hemolytical test (titration -CH50,AH50)	in-house assay	%	%		60-140		112	112		104	104
2016	October	246	alternative pathway	V5_2	functional test (ELISA)	EURO DIAGNOSTICA		%		71		96	96		95	95
2016	October	246	alternative pathway	V5_156	Immunological test (ELISA)	EURO DIAGNOSTICA	%	%		30-113		94.18	94.18		76.7	76.7
2016	October	246	alternative pathway	V5_84	functional test (ELISA)	EURO DIAGNOSTICA	%	%		39		106	106		78	78
2016	October	246	alternative pathway	V5_157	Immunological test (ELISA)	EURO DIAGNOSTICA	%	%		30-113		87	87		77	77
2016	October	246	alternative pathway	V5_116	functional test (ELISA)	EURO DIAGNOSTICA	%	%		50-130		71	71		64	64
2016	October	246	alternative pathway	V5_291	hemolytical test (tube)	other manufacturer	%	%		75-125		77	77		77	77
2016	October	246	alternative pathway	V5_298	Immunological test (ELISA)	EURO DIAGNOSTICA	%	%		30-110		101	101		109	109
2016	October	246	alternative pathway	V5_117	other method	BINDING SITE	%	%		60-120		48.99	48.99		55.95	55.95
2016	October	246	alternative pathway	V5_64	Immunological test (ELISA)	EURO DIAGNOSTICA	%	%		30-113		66	66		44	44
2016	October	246	alternative pathway	V5_22	Immunological test (ELISA)	EURO DIAGNOSTICA	%	%		10		90	90		100.4	100.4
2016	October	246	alternative pathway	V5_253	Immunological test (ELISA)	EURO DIAGNOSTICA	%	%		30-113		107	107		89	89
2016	October	246	alternative pathway	V5_123	functional test (ELISA)	EURO DIAGNOSTICA	%	%		30-113		85	85		79	79
2016	October	246	alternative pathway	V5_69	hemolytical test (titration -CH50,AH50)	in-house assay	%	%		60-140		100	100		100	100
2016	October	246	alternative pathway	V5_0	hemolytical test (titration -CH50,AH50)	in-house assay	%	%		84-150		85	85		106	106
2016	October	246	alternative pathway	V5_40	functional test (ELISA)	EURO DIAGNOSTICA	%	%		70-125		91	91		81	81
2016	October	246	alternative pathway	V5_24	hemolytical test (titration -CH50,AH50)	in-house assay	%	%		79-121		90	90		70	70
2016	October	246	alternative pathway	V5_70	hemolytical test (titration -CH50,AH50)	in-house assay	U/mL	%		10		12	12		12	12
2016	October	246	alternative pathway	V5_41	hemolytical test (titration -CH50,AH50)	in-house assay	%	%		67-128		82	82		73	73
2016	October	246	alternative pathway	V5_158	other method	EURO DIAGNOSTICA	%	%		30-113		77.5	77.5		67.3	67.3
2016	October	246	alternative pathway	V5_263	functional test (ELISA)	in-house assay	%	%		67-133		87	87		84	84
2016	October	246	alternative pathway	V5_91	functional test (ELISA)	HAEMOCHROM	%	%		46		101	101		82	82
2016	October	246	alternative pathway	V5_52	functional test (ELISA)	EURO DIAGNOSTICA	%	%		50-150		93	93		82	82
2016	October	246	alternative pathway	V5_299	hemolytical test (titration -CH50,AH50)	in-house assay	%	%		50-150		101	101		69	69
2016	October	246	alternative pathway	V5_26	functional test (ELISA)	EURO DIAGNOSTICA	%	%		40		87	87		76	76
2016	October	246	alternative pathway	V5_300	Immunological test (ELISA)	EURO DIAGNOSTICA	%	%		30-113		90	90		80	80
2016	October	246	alternative pathway	V5_4	Immunological test (ELISA)	EURO DIAGNOSTICA	%	%		20-60		45	45		33	33
2016	October	246	alternative pathway	V5_159	Immunological test (ELISA)	EURO DIAGNOSTICA	U/mL	%		30-113		89.7	89.7		84.4	84.4
2016	October	246	alternative pathway	V5_75	hemolytical test (titration -CH50,AH50)	in-house assay	U/mL	%		75-163		109	109		92	92
2016	October	246	alternative pathway	V5_301	hemolytical test (gel)	BINDING SITE	%	%		55-83		52	52		48	48
2016	October	246	Classical Pathway	V5_155	Immunological test (ELISA)	VITA	%	%		69-129		104.4	104.4		102.8	102.8
2016	October	246	Classical Pathway	V5_186	Immunological test (ELISA)	EURO DIAGNOSTICA	%	%		69-129		88	88		77	77
2016	October	246	Classical Pathway	V5_175	Immunological test (ELISA)	QUIDEL	U/mL	%		70-180		104	104		80.7	80.7
2016	October	246	Classical Pathway	V5_191	other method	SIEMENS HEALTHINEERS	%	%		70-140		118	118		100	100
2016	October	246	Classical Pathway	V5_203	Immunological test (liposome assay)	WAKO	U/mL	%		31.6 - 57.6		39.4	39.4		35.5	35.5
2016	October	246	Classical Pathway	V5_192	Immunological test (liposome assay)	WAKO	U/mL	%		31.6 - 57.6		43	43		35	35
2016	October	246	Classical Pathway	V5_150	other method	BINDING SITE	U/mL	%		392-1019		467	467		387	387
2016	October	246	Classical Pathway	V5_80	hemolytical test (tube)	SIEMENS (Dade Behring)	%	%		70-140		136.9	136.9		103.8	103.8
2016	October	246	Classical Pathway	V5_207	hemolytical test (titration -CH50,AH50)	SIEMENS (Dade Behring)	%	%		70-140		93.5	93.5		80.9	80.9
2016	October	246	Classical Pathway	V5_81	other method	SIEMENS (Dade Behring)	%	%		85-125		106	106		93.9	93.9
2016	October	246	Classical Pathway	V5_284	Immunological test (ELISA)	EURO DIAGNOSTICA	%	%		69-129		109	109		99	99
2016	October	246	Classical Pathway	V5_285	hemolytical test (titration -CH50,AH50)	SIEMENS (Dade Behring)	%	%		90-150		79	79		89	89
2016	October	246	Classical Pathway	V5_10	functional test (ELISA)	EURO DIAGNOSTICA	%	%		69-129		91	91		83	83
2016	October	246	Classical Pathway	V5_105	Immunological test (liposome assay)	WAKO	U/mL	%		36		38	38		31.4	31.4
2016	October	246	Classical Pathway	V5_297	Immunological test (ELISA)	EURO DIAGNOSTICA	%	%		69-129		129.11	129.11		90.15	90.15
2016	October	246	Classical Pathway	V5_194	Immunological test (liposome assay)	WAKO	U/mL	%		31.6 - 57.6		43.9	43.9		36.7	36.7
2016	October	246	Classical Pathway	V5_11	hemolytical test (tube)	in-house assay	%	%		65-135		85	85		70	70
2016	October	246	Classical Pathway	V5_2	functional test (ELISA)	EURO DIAGNOSTICA		%		70-140		87	87		74	74
2016	October	246	Classical Pathway	V5_187	Immunological test (ELISA)	VITA	%	%		60-129		85	85		68	68
2016	October	246	Classical Pathway	V5_82	Immunological test (ELISA)	VITA	%	%		66113		89	89		72	72
2016	October	246	Classical Pathway	V5_195	Immunological test (liposome assay)	WAKO	U/mL	%		31.6-57.6		42.67	42.67		35	35
2016	October	246	Classical Pathway	V5_265	Immunological test (liposome assay)	BINDING SITE	U/mL	%		41.68-95.06		49.54	49.54		40.35	40.35
2016	October	246	Classical Pathway	V5_260	Immunological test (liposome assay)	WAKO	U/mL	%		31.6-57.6		45.9	45.9		39	39
2016	October	246	Classical Pathway	V5_211	hemolytical test (titration -CH50,AH50)	SIEMENS (Dade Behring)	%	%		70-140		112	112		88.9	88.9
2016	October	246	Classical Pathway	V5_156	Immunological test (ELISA)	EURO DIAGNOSTICA	%	%		69-129		95.8	95.8		76.9	76.9
2016	October	246	Classical Pathway	V5_83	Immunological test (ELISA)	VITA	%	%		70-130		94	94		77	77
2016	October	246	Classical Pathway	V5_110	Immunological test (ELISA)	BINDING SITE	U/mL	%		70		78.35	78.35		65.6	65.6
2016	October	246	Classical Pathway	V5_84	functional test (ELISA)	EURO DIAGNOSTICA	%	%		74		104	104		86	86
2016	October	246	Classical Pathway	V5_188	Immunological test (liposome assay)	WAKO	U/mL	%		31-57.6		44.3	44.3		39.8	39.8
2016	October	246	Classical Pathway	V5_3	Immunological test (ELISA)	VITA	%	%		70-130		79	79		65	65
2016	October	246	Classical Pathway	V5_157	Immunological test (ELISA)	EURO DIAGNOSTICA	%	%		69-129		98	98		86	86
2016	October	246	Classical Pathway	V5_116	hemolytical test (titration -CH50,AH50)	in-house assay	U/mL	%		30-70		50	50		38	38
2016	October	246	Classical Pathway	V5_291	hemolytical test (tube)	other manufacturer	%	%		60-124		94	94		72	72
2016	October	246	Classical Pathway	V5_298	Immunological test (ELISA)	EURO DIAGNOSTICA	%	%		70-130		96	96		91	91
2016	October	246	Classical Pathway	V5_267	Immunological test (liposome assay)	WAKO	U/mL	%		31-57.6		43.3	43.3		35.9	35.9
2016	October	246	Classical Pathway	V5_117	other method	BINDING SITE	U/mL	%		390		584.07	584.07		387.59	387.59
2016	October	246	Classical Pathway	V5_54	Immunological test (ELISA)	EURO DIAGNOSTICA		%		66-113		92.5	92.5		82.9	82.9
2016	October	246	Classical Pathway	V5_64	Immunological test (ELISA)	EURO DIAGNOSTICA	%	%		69-129		82	82		71	71
2016	October	246	Classical Pathway	V5_119	Immunological test (liposome assay)	WAKO	U/mL	%		32-58		61	61		53	53
2016	October	246	Classical Pathway	V5_89	Immunological test (liposome assay)	BINDING SITE	U/mL	%		42-92		57	57		49	49
2016	October	246	Classical Pathway	V5_22	Immunological test (ELISA)	EURO DIAGNOSTICA	%	%		40		85	85		87	87
2016	October	246	Classical Pathway	V5_223	hemolytical test (titration -CH50,AH50)	in-house assay	U/mL	%		85-140		99	99		78	78
2016	October	246	Classical Pathway	V5_253	Immunological test (ELISA)	EURO DIAGNOSTICA	%	%		70-130		94	94		85	85
2016	October	246	Classical Pathway	V5_23	Immunological test (liposome assay)	WAKO	U/mL	%		0-31.6		46.3	46.3		39.5	39.5
2016	October	246	Classical Pathway	V5_123	functional test (ELISA)	EURO DIAGNOSTICA	%	%		69-129		90	90		73	73
2016	October	246	Classical Pathway	V5_69	hemolytical test (titration -CH50,AH50)	in-house assay	%	%		70-130		85	85		50	50
2016	October	246	Classical Pathway	V5_0	hemolytical test (titration -CH50,AH50)	in-house assay	%	%		86-126		96	96		60	60
2016	October	246	Classical Pathway	V5_40	hemolytical test (titration -CH50,AH50)	in-house assay		%		48-103		48	48		41	41
2016	October	246	Classical Pathway	V5_24	hemolytical test (titration -CH50,AH50)	in-house assay	%	%		55-145		73	73		50	50
2016	October	246	Classical Pathway	V5_70	hemolytical test (titration -CH50,AH50)	in-house assay	U/mL	%		50-250		151.12	151.12		133.64	133.64
2016	October	246	Classical Pathway	V5_41	hemolytical test (titration -CH50,AH50)	in-house assay	%	%		68-133		77	77		57	57
2016	October	246	Classical Pathway	V5_158	other method	EURO DIAGNOSTICA	%	%		69-129		82.6	82.6		65	65
2016	October	246	Classical Pathway	V5_263	functional test (ELISA)	in-house assay	%	%		67-149		99	99		80	80
2016	October	246	Classical Pathway	V5_91	Immunological test (liposome assay)	WAKO	U/mL	%		30.75		45	45		36	36
2016	October	246	Classical Pathway	V5_52	functional test (ELISA)	EURO DIAGNOSTICA	%	%		50-150		85	85		79	79
2016	October	246	Classical Pathway	V5_299	hemolytical test (titration -CH50,AH50)	in-house assay	%	%		50-150		75	75		60	60
2016	October	246	Classical Pathway	V5_74	Immunological test (liposome assay)	BINDING SITE	U/mL	%		33-73		48	48		40	40
2016	October	246	Classical Pathway	V5_26	functional test (ELISA)	EURO DIAGNOSTICA	%	%		60		85	85		68	68
2016	October	246	Classical Pathway	V5_241	Immunological test (liposome assay)	BINDING SITE	U/mL	%		31.71-71.36		57.8	57.8		50.8	50.8
2016	October	246	Classical Pathway	V5_300	Immunological test (ELISA)	EURO DIAGNOSTICA	%	%		69-129		80	80		67	67
2016	October	246	Classical Pathway	V5_45	hemolytical test (titration -CH50,AH50)	in-house assay	U/mL	%		49-87		66	66		46	46
2016	October	246	Classical Pathway	V5_200	Immunological test (liposome assay)	WAKO	U/mL	%		32-63		36.8	36.8		31.5	31.5
2016	October	246	Classical Pathway	V5_4	Immunological test (liposome assay)	BINDING SITE	U/mL	%		41-94		51	51		43	43
2016	October	246	Classical Pathway	V5_159	Immunological test (liposome assay)	BINDING SITE	U/mL	%		41-04		48.51	48.51		40.11	40.11
2016	October	246	Classical Pathway	V5_289	Turbidimetry	BINDING SITE	U/mL	%		41.68 - 95.06		49.47	49.47		40.55	40.55
2016	October	246	Classical Pathway	V5_75	hemolytical test (titration -CH50,AH50)	in-house assay	U/mL	%		46-142		116	116		81	81
2016	October	246	Classical Pathway	V5_301	hemolytical test (gel)	BINDING SITE	U/mL	%		425-637		562	562		515.2	515.2
2016	October	246	Lectin pathway	V5_284	Immunological test (ELISA)	EURO DIAGNOSTICA	%	%		0-125		113	113		0	0
2016	October	246	Lectin pathway	V5_10	functional test (ELISA)	EURO DIAGNOSTICA	%	%		0-125		97	97		0	0
2016	October	246	Lectin pathway	V5_297	Immunological test (ELISA)	EURO DIAGNOSTICA	%	%		0-125		108.37	108.37		0	0
2016	October	246	Lectin pathway	V5_11	functional test (ELISA)	EURO DIAGNOSTICA	%	%		0-125		87	87		0	0
2016	October	246	Lectin pathway	V5_2	functional test (ELISA)	EURO DIAGNOSTICA		%		49		96	96		0	0
2016	October	246	Lectin pathway	V5_156	Immunological test (ELISA)	EURO DIAGNOSTICA	%	%		0-125		97.2	97.2		0	0
2016	October	246	Lectin pathway	V5_84	functional test (ELISA)	EURO DIAGNOSTICA	%	%		10		116	116		1	1
2016	October	246	Lectin pathway	V5_157	Immunological test (ELISA)	EURO DIAGNOSTICA	%	%		0-125		104	104		0	0
2016	October	246	Lectin pathway	V5_298	Immunological test (ELISA)	other manufacturer	mg/L	%		0-4.443		3.253	3.253		0.055	0.055
2016	October	246	Lectin pathway	V5_64	Immunological test (ELISA)	EURO DIAGNOSTICA	%	%		0-125		98	98		0	0
2016	October	246	Lectin pathway	V5_151	Immunological test (ELISA)	other manufacturer	mg/mL	%		50-1000		4000	4000		204.04	204.04
2016	October	246	Lectin pathway	V5_22	Immunological test (ELISA)	EURO DIAGNOSTICA	%	%		10		97	97		0.9	0.9
2016	October	246	Lectin pathway	V5_253	Immunological test (ELISA)	EURO DIAGNOSTICA	%	%		10		110	110		0	0
2016	October	246	Lectin pathway	V5_123	functional test (ELISA)	EURO DIAGNOSTICA	%	%		0-125		57	57		2	2
2016	October	246	Lectin pathway	V5_40	functional test (ELISA)	EURO DIAGNOSTICA	%	%		30-130		93	93		0	0
2016	October	246	Lectin pathway	V5_24	functional test (ELISA)	EURO DIAGNOSTICA	%	%		0-125		69	69		0	0
2016	October	246	Lectin pathway	V5_41	functional test (ELISA)	in-house assay	U/mL	%		50		118	118		3	3
2016	October	246	Lectin pathway	V5_158	other method	EURO DIAGNOSTICA	%	%		0-125		90.6	90.6		0	0
2016	October	246	Lectin pathway	V5_299	Immunological test (ELISA)	in-house assay	U/mL	%		50-5000		4434	4434		66	66
2016	October	246	Lectin pathway	V5_26	functional test (ELISA)	EURO DIAGNOSTICA	%	%		40		80	80		0	0
2016	October	246	Lectin pathway	V5_300	Immunological test (ELISA)	EURO DIAGNOSTICA	%	%		10-125		89	89		1	1
2016	October	246	Lectin pathway	V5_4	Immunological test (ELISA)	EURO DIAGNOSTICA	%	%		0-125		86	86		0	0
2016	October	246	Lectin pathway	V5_159	Immunological test (ELISA)	EURO DIAGNOSTICA	U/mL	%		25-125		86.6	86.6		0.1	0.1
2016	October	246	C3-Complement	V5_10	Nephelometry	SIEMENS HEALTHINEERS	g/L	g/l		0.67-1.29		1.23	1.23		1.28	1.28
2016	October	246	C3-Complement	V5_297	Turbidimetry	SIEMENS HEALTHINEERS	g/L	g/l		0-1.8		1.198	1.198		1.081	1.081
2016	October	246	C3-Complement	V5_11	Nephelometry	BINDING SITE	g/L	g/l		0.89-1.87		1.33	1.33		1.21	1.21
2016	October	246	C3-Complement	V5_302	Nephelometry	SIEMENS (Dade Behring)	g/L	g/l		0.9 - 1.8		1.35	1.35		1.32	1.32
2016	October	246	C3-Complement	V5_82	Nephelometry	SIEMENS (Dade Behring)	g/L	g/l		0.9-1.8		1.38	1.38		1.29	1.29
2016	October	246	C3-Complement	V5_83	Nephelometry	SIEMENS (Dade Behring)	g/L	g/l		0.90-1.80		1.29	1.29		1.24	1.24
2016	October	246	C3-Complement	V5_110	other method	other manufacturer	g/L	g/l		0.90-1.80		1.31	1.31		1.19	1.19
2016	October	246	C3-Complement	V5_84	Nephelometry	SIEMENS (Dade Behring)	g/L	g/l		0-1.5		1.33	1.33		1.3	1.3
2016	October	246	C3-Complement	V5_85	Nephelometry	SIEMENS HEALTHINEERS	g/L	g/l		0.8-1.8		1.21	1.21		1.07	1.07
2016	October	246	C3-Complement	V5_116	Immunodiffusion	BINDING SITE	g/L	g/l		0.9 - 1.9		1.29	1.29		1.16	1.16
2016	October	246	C3-Complement	V5_291	Nephelometry	BECKMAN COULTER	g/L	g/l		0.74-1.38		1.04	1.04		0.979	0.979
2016	October	246	C3-Complement	V5_298	Nephelometry	BECKMAN COULTER	g/L	g/l		0-1.52		1.17	1.17		1.06	1.06
2016	October	246	C3-Complement	V5_117	Nephelometry	SIEMENS (Dade Behring)	g/L	g/l		0.9-1.8		1.35	1.35		1.29	1.29
2016	October	246	C3-Complement	V5_64	Nephelometry	BECKMAN COULTER	g/L	g/l		0.77-1.38		1.12	1.12		1.11	1.11
2016	October	246	C3-Complement	V5_119	Turbidimetry	BINDING SITE	g/L	g/l		0-1.8		1.1	1.1		1.04	1.04
2016	October	246	C3-Complement	V5_69	Nephelometry	SIEMENS HEALTHINEERS	mg/L	g/l		660-1250		1340	1340		1220	1220
2016	October	246	C3-Complement	V5_0	Nephelometry	SIEMENS HEALTHINEERS	mg/L	g/l		880-1650		1360	1360		1203	1203
2016	October	246	C3-Complement	V5_40	other method	BECKMAN COULTER	g/L	g/l		0.9-1.8		1.33	1.33		1.25	1.25
2016	October	246	C3-Complement	V5_24	Nephelometry	SIEMENS HEALTHINEERS	g/L	g/l		0-1.8		1.24	1.24		1.13	1.13
2016	October	246	C3-Complement	V5_70	Nephelometry	SIEMENS (Dade Behring)	mg/dL	g/l		75-135		148	148		138	138
2016	October	246	C3-Complement	V5_41	Nephelometry	SIEMENS HEALTHINEERS	g/L	g/l		0.9-1.8		1.44	1.44		1.41	1.41
2016	October	246	C3-Complement	V5_263	Nephelometry	BECKMAN COULTER	mg/L	g/l		700-1500		1200	1200		1090	1090
2016	October	246	C3-Complement	V5_91	Nephelometry	SIEMENS HEALTHINEERS	mg/L	g/l		750-1750		1210	1210		1210	1210
2016	October	246	C3-Complement	V5_52	Turbidimetry	ABBOTT	g/L	g/l		0.7 -1.70		1.23	1.23		1.18	1.18
2016	October	246	C3-Complement	V5_4	Nephelometry	SIEMENS (Dade Behring)	mg/dL	g/l		72-156		130	130		129	129
2016	October	246	C3-Complement	V5_126	other method	other manufacturer	mg/L	g/l		730-1380		1150	1150		1084	1084
2016	October	246	C4-Complement	V5_10	Nephelometry	SIEMENS HEALTHINEERS	g/L	g/l		0.13-0.32		0.26	0.26		0.2	0.2
2016	October	246	C4-Complement	V5_297	Turbidimetry	SIEMENS HEALTHINEERS	g/L	g/l		0-0.51		0.245	0.245		0.189	0.189
2016	October	246	C4-Complement	V5_11	Nephelometry	BINDING SITE	g/L	g/l		0.165-0.38		0.29	0.29		0.22	0.22
2016	October	246	C4-Complement	V5_302	Nephelometry	SIEMENS (Dade Behring)	g/L	g/l		0.1 - 0.4		0.27	0.27		0.25	0.25
2016	October	246	C4-Complement	V5_82	Nephelometry	SIEMENS (Dade Behring)	g/L	g/l		0.1-0.4		0.279	0.279		0.251	0.251
2016	October	246	C4-Complement	V5_83	Nephelometry	SIEMENS (Dade Behring)	g/L	g/l		0.10-0.40		0.26	0.26		0.23	0.23
2016	October	246	C4-Complement	V5_110	other method	other manufacturer	g/L	g/l		0.10-0.40		0.24	0.24		0.19	0.19
2016	October	246	C4-Complement	V5_84	Nephelometry	SIEMENS (Dade Behring)	g/L	g/l		0-0.42		0.26	0.26		0.22	0.22
2016	October	246	C4-Complement	V5_85	Nephelometry	SIEMENS HEALTHINEERS	g/L	g/l		0.1-0.4		0.27	0.27		0.24	0.24
2016	October	246	C4-Complement	V5_116	Immunodiffusion	BINDING SITE	g/L	g/l		0.15 - 0.57		0.33	0.33		0.26	0.26
2016	October	246	C4-Complement	V5_291	Nephelometry	BECKMAN COULTER	g/L	g/l		0.14-0.37		0.204	0.204		0.155	0.155
2016	October	246	C4-Complement	V5_298	Nephelometry	BECKMAN COULTER	g/L	g/l		0-0.38		0.22	0.22		0.17	0.17
2016	October	246	C4-Complement	V5_117	Nephelometry	SIEMENS (Dade Behring)	g/L	g/l		0.18-0.48		0.281	0.281		0.272	0.272
2016	October	246	C4-Complement	V5_64	Nephelometry	BECKMAN COULTER	g/L	g/l		0.12-0.33		0.21	0.21		0.15	0.15
2016	October	246	C4-Complement	V5_119	Turbidimetry	BINDING SITE	g/L	g/l		0-0.4		0.26	0.26		0.21	0.21
2016	October	246	C4-Complement	V5_69	Nephelometry	SIEMENS HEALTHINEERS	mg/L	g/l		93-380		300	300		266	266
2016	October	246	C4-Complement	V5_0	Nephelometry	SIEMENS HEALTHINEERS	mg/L	g/l		100-380		297	297		245	245
2016	October	246	C4-Complement	V5_40	other method	BECKMAN COULTER	g/L	g/l		0.15-0.55		0.26	0.26		0.21	0.21
2016	October	246	C4-Complement	V5_24	Nephelometry	SIEMENS HEALTHINEERS	g/L	g/l		0-0.4		0.25	0.25		0.21	0.21
2016	October	246	C4-Complement	V5_70	Nephelometry	SIEMENS (Dade Behring)	mg/dL	g/l		14-60		31.9	31.9		28.9	28.9
2016	October	246	C4-Complement	V5_41	Nephelometry	SIEMENS HEALTHINEERS	mg/L	g/l		150-400		310	310		280	280
2016	October	246	C4-Complement	V5_263	Nephelometry	BECKMAN COULTER	mg/L	g/l		100-400		235	235		185	185
2016	October	246	C4-Complement	V5_91	Nephelometry	SIEMENS HEALTHINEERS	mg/L	g/l		140-400		270	270		240	240
2016	October	246	C4-Complement	V5_52	Turbidimetry	ABBOTT	g/L	g/l		0.16 - 0.54		0.23	0.23		0.19	0.19
2016	October	246	C4-Complement	V5_4	Nephelometry	SIEMENS (Dade Behring)	mg/dL	g/l		10		27	27		26	26
2016	October	246	C4-Complement	V5_126	other method	other manufacturer	mg/L	g/l		110-310		250	250		189	189
2016	October	246	C1 Inhibitor: protein	V5_175	Nephelometry	SIEMENS HEALTHINEERS	mg/L	g/l		210-390		268	268		255	255
2016	October	246	C1 Inhibitor: protein	V5_105	Nephelometry	SIEMENS (Dade Behring)	g/L	g/l		0.1-0.3		0.238	0.238		0.267	0.267
2016	October	246	C1 Inhibitor: protein	V5_11	Nephelometry	BINDING SITE	g/L	g/l		0.20-0.47		0.39	0.39		0.32	0.32
2016	October	246	C1 Inhibitor: protein	V5_82	Nephelometry	SIEMENS (Dade Behring)	g/L	g/l		0.21-0.39		0.246	0.246		0.241	0.241
2016	October	246	C1 Inhibitor: protein	V5_83	Nephelometry	SIEMENS (Dade Behring)	g/L	g/l		0.21-0.39		0.25	0.25		0.24	0.24
2016	October	246	C1 Inhibitor: protein	V5_110	Nephelometry	SIEMENS HEALTHINEERS	g/L	g/l		0.21-0.39		0.267	0.267		0.261	0.261
2016	October	246	C1 Inhibitor: protein	V5_298	Nephelometry	BECKMAN COULTER	mg/L	g/l		150-350		265	265		252	252
2016	October	246	C1 Inhibitor: protein	V5_117	Immunodiffusion	BINDING SITE	g/L	g/l		0.19-0.40		0.31	0.31		0.292	0.292
2016	October	246	C1 Inhibitor: protein	V5_64	Rocket-immunoelectrophoresis	other manufacturer		g/l		72-153		88	88		84	84
2016	October	246	C1 Inhibitor: protein	V5_119	Turbidimetry	BINDING SITE	g/L	g/l		0-0.38		0.38	0.38		0.36	0.36
2016	October	246	C1 Inhibitor: protein	V5_23	Nephelometry	SIEMENS HEALTHINEERS	g/L	g/l		0-0.39		0.24	0.24		0.25	0.25
2016	October	246	C1 Inhibitor: protein	V5_69	Nephelometry	SIEMENS HEALTHINEERS	mg/L	g/l		170-540		240	240		248	248
2016	October	246	C1 Inhibitor: protein	V5_0	Nephelometry	SIEMENS HEALTHINEERS	mg/L	g/l		206-358		278	278		255	255
2016	October	246	C1 Inhibitor: protein	V5_40	Immunodiffusion	in-house assay	g/L	g/l		0.15-0.3		0.21	0.21		0.19	0.19
2016	October	246	C1 Inhibitor: protein	V5_24	Immunodiffusion	BINDING SITE	mg/L	g/l		195-345		247	247		230	230
2016	October	246	C1 Inhibitor: protein	V5_70	Nephelometry	SIEMENS (Dade Behring)	mg/dL	g/l		16-33		23.4	23.4		24.5	24.5
2016	October	246	C1 Inhibitor: protein	V5_41	Nephelometry	SIEMENS HEALTHINEERS	g/L	g/l		0.23-0.34		0.25	0.25		0.24	0.24
2016	October	246	C1 Inhibitor: protein	V5_91	Nephelometry	SIEMENS HEALTHINEERS	mg/L	g/l		190-370		255	255		239	239
2016	October	246	C1 Inhibitor: protein	V5_52	Turbidimetry	BINDING SITE	g/L	g/l		0.22 - 0.38		0.31	0.31		0.28	0.28
2016	October	246	C1 Inhibitor: protein	V5_200	Nephelometry	SIEMENS (Dade Behring)	g/L	g/l		0.18 - 0.32		0.29	0.29		0.27	0.27
2016	October	246	C1 Inhibitor: protein	V5_4	Nephelometry	SIEMENS (Dade Behring)	mg/dL	g/l		16-27		19	19		21	21
2016	October	246	C1 Inhibitor: activity	V5_175	Immunological test (ELISA)	QUIDEL	%	%		68		107	107		108	108
2016	October	246	C1 Inhibitor: activity	V5_105	chromogenic assay	TECHNOCLONE	%	%		70-130		108.2	108.2		99	99
2016	October	246	C1 Inhibitor: activity	V5_11	chromogenic assay	TECHNOCLONE	%	%		70-130		109	109		88	88
2016	October	246	C1 Inhibitor: activity	V5_2	functional test (ELISA)	QUIDEL		%		68		120	120		116	116
2016	October	246	C1 Inhibitor: activity	V5_83	chromogenic assay	SIEMENS (Dade Behring)	%	%		70-130		112	112		99	99
2016	October	246	C1 Inhibitor: activity	V5_110	other method	other manufacturer	%	%		68		94.787	94.787		90.523	90.523
2016	October	246	C1 Inhibitor: activity	V5_298	Immunological test (ELISA)	QUIDEL	%	%		68-100		98.5	98.5		97.3	97.3
2016	October	246	C1 Inhibitor: activity	V5_64	other method	other manufacturer	%	%		>74		98	98		94	94
2016	October	246	C1 Inhibitor: activity	V5_119	chromogenic assay	SIEMENS (Dade Behring)	%	%		70-130		133	133		120	120
2016	October	246	C1 Inhibitor: activity	V5_23	other method	SIEMENS HEALTHINEERS	%	%		70-130		86	86		87	87
2016	October	246	C1 Inhibitor: activity	V5_69	chromogenic assay	TECHNOCLONE	%	%		70-130		110	110		85	85
2016	October	246	C1 Inhibitor: activity	V5_0	chromogenic assay	in-house assay	U/mL	%		17.2-27.4		26.3	26.3		24.4	24.4
2016	October	246	C1 Inhibitor: activity	V5_40	Immunological test (ELISA)	QUIDEL	%	%		70-110		95.6	95.6		97.8	97.8
2016	October	246	C1 Inhibitor: activity	V5_24	chromogenic assay	TECHNOCLONE	%	%		70-130		49	49		79	79
2016	October	246	C1 Inhibitor: activity	V5_70	chromogenic assay	SIEMENS (Dade Behring)	%	%		50-110		36.86	36.86		94.25	94.25
2016	October	246	C1 Inhibitor: activity	V5_41	chromogenic assay	SIEMENS (Dade Behring)	U/mL	%		0.76-1.33		1.11	1.11		0.95	0.95
2016	October	246	C1 Inhibitor: activity	V5_91	chromogenic assay (F-IIa)	QUIDEL	%	%		41	>	90	90		89	89
2016	October	246	C1 Inhibitor: activity	V5_52	chromogenic assay	TECHNOCLONE	U/mL	%		0.7 - 1.3		1	1		1	1
2016	October	246	C1 Inhibitor: activity	V5_200	chromogenic assay	SIEMENS (Dade Behring)	%	%		70-130		90	90		90	90
2016	October	246	C1 Inhibitor: activity	V5_4	chromogenic assay	SIEMENS (Dade Behring)	%	%		70-130		96	96		92	92
2016	October	246	C1q Protein	V5_105	Immunodiffusion	BINDING SITE	mg/L	g/l		100-250		187	187		161	161
2016	October	246	C1q Protein	V5_11	Immunodiffusion	SIEMENS (Dade Behring)	mg/L	g/l		50-250		180	180		182	182
2016	October	246	C1q Protein	V5_291	other method	no information	Titer	not evaluated		1		16	16		32	32
2016	October	246	C1q Protein	V5_117	Immunodiffusion	other manufacturer	mg/L	g/l		20-120		11	11		19	19
2016	October	246	C1q Protein	V5_64	Rocket-immunoelectrophoresis	in-house assay		g/l		78-131		88	88		76	76
2016	October	246	C1q Protein	V5_23	Immunodiffusion	BINDING SITE	mg/L	g/l		118-238		148	148		128	128
2016	October	246	C1q Protein	V5_69	Immunological test (ELISA)	in-house assay	%	g/l		70-130		80	80		72	72
2016	October	246	C1q Protein	V5_0	Nephelometry	BECKMAN COULTER	mg/L	g/l		154-258		213	213		203	203
2016	October	246	C1q Protein	V5_24	Immunodiffusion	BINDING SITE	mg/L	g/l		118-244		191	191		180	180
2016	October	246	C1q Protein	V5_70	Immunodiffusion	BINDING SITE	mg/L	g/l		100-300		133.72	133.72		118	118
2016	October	246	C1q Protein	V5_41	Nephelometry	in-house assay	mg/L	g/l		127-201		143	143		146	146
2016	October	246	C1q Protein	V5_91	Nephelometry	QUIDEL	mg/L	g/l		120-220		175	175		188	188
2016	October	246	C1q Protein	V5_200	Nephelometry	SIEMENS (Dade Behring)	g/L	g/l		0.083-0.125		0.096	0.096		0.101	0.101
2016	October	246	C1q Protein	V5_4	Nephelometry	SIEMENS (Dade Behring)	mg/dL	g/l		14-30		19	19		38	38
2016	October	246	C1q Protein	V5_159	Immunodiffusion	BINDING SITE	g/L	g/l		0.1-0.25		0.18	0.18		0.2	0.2
2016	October	246	Complement factor H	V5_11	Rocket-immunoelectrophoresis	in-house assay	mg/L	mg/L		284-528		436	436		390	390
2016	October	246	Complement factor H	V5_116	Immunodiffusion	BINDING SITE	mg/L	mg/L		450-800		547	547		522	522
2016	October	246	Complement factor H	V5_64	Rocket-immunoelectrophoresis	in-house assay	%	mg/L		69 - 154		107	107		84	84
2016	October	246	Complement factor H	V5_69	Immunological test (ELISA)	in-house assay	%	mg/L		65 - 140		110	110		100	100
2016	October	246	Complement factor H	V5_0	Immunological test (ELISA)	in-house assay	%	mg/L		70 - 130		96	96		82	82
2016	October	246	Complement factor H	V5_40	Immunological test (ELISA)	in-house assay	mg/L	mg/L		250-880		574	574		468	468
2016	October	246	Complement factor H	V5_24	Immunodiffusion	BINDING SITE	mg/L	mg/L		345-590		605	605		548	548
2016	October	246	Complement factor H	V5_70	Immunological test (ELISA)	in-house assay	mg/dL	mg/L		12		21.9	21.9		21.8	21.8
2016	October	246	Complement factor H	V5_41	Immunological test (ELISA)	in-house assay	mg/L	mg/L		150-600		150	150		133	133
2016	October	246	Complement factor H	V5_91	Nephelometry	QUIDEL	mg/L	mg/L		236-431		266	266		226	226
2016	October	246	Complement factor H	V5_52	Immunodiffusion	BINDING SITE	%	mg/L		37-50		120	120		104	104
2016	October	246	Complement factor H	V5_303	Immunological test (ELISA)	in-house assay	µg/mL	mg/L		61-285		245	245		192	192
2016	October	246	Complement factor H	V5_4	Nephelometry	BINDING SITE	mg/dL	mg/L		37-73		56	56		52	52
2016	October	246	Complement factor H	V5_159	Immunodiffusion	BINDING SITE	mg/L	mg/L		349-590		580	580		680	680
2016	October	246	Complement factor H	V5_126	Immunological test (ELISA)	other manufacturer	mg/L	mg/L				583.4	583.4		520.1	520.1
2016	October	246	Complement factor I	V5_11	Immunological test (ELISA)	in-house assay	mg/L	mg/L		18-48		26	26		25	25
2016	October	246	Complement factor I	V5_116	Immunodiffusion	BINDING SITE	mg/L	mg/L		16-40		24.6	24.6		20.2	20.2
2016	October	246	Complement factor I	V5_64	Rocket-immunoelectrophoresis	in-house assay	%	mg/L		60 - 152		102	102		76	76
2016	October	246	Complement factor I	V5_69	Immunological test (ELISA)	in-house assay	%	mg/L		70 - 130		100	100		90	90
2016	October	246	Complement factor I	V5_0	Immunological test (ELISA)	in-house assay	%	mg/L		70 - 130		111	111		84	84
2016	October	246	Complement factor I	V5_40	Immunodiffusion	in-house assay	%	mg/L		70 - 130		94	94		81	81
2016	October	246	Complement factor I	V5_24	Immunodiffusion	BINDING SITE	mg/L	mg/L		38-58		55.4	55.4		39.8	39.8
2016	October	246	Complement factor I	V5_70	Immunological test (ELISA)	in-house assay	%	mg/L		71 - 115		73.74	73.74		57.29	57.29
2016	October	246	Complement factor I	V5_41	Immunodiffusion	in-house assay		mg/L				1	1		1	1
2016	October	246	Complement factor I	V5_52	Immunodiffusion	BINDING SITE	%	mg/L		37-50		76	76		69	69
2016	October	246	Complement factor I	V5_4	Nephelometry	BINDING SITE	mg/dL	mg/L		4.0-10.7		6	6		9.6	9.6
2016	October	246	Complement factor I	V5_159	Immunodiffusion	BINDING SITE	mg/L	mg/L		40-60		30	30		30	30
2016	March	246	alternative pathway	V5_155	Immunological test (ELISA)	VITA	%	%		30-113		41.8	41.8		35.2	35.2
2016	March	246	alternative pathway	V5_150	hemolytical test (gel)	BINDING SITE	%	%		80-120		50	50		57	57
2016	March	246	alternative pathway	V5_284	Immunological test (ELISA)	VITA	%	%		30-113		23	23		17	17
2016	March	246	alternative pathway	V5_285	hemolytical test (gel)	BINDING SITE	%	%		90-140		32	32		32	32
2016	March	246	alternative pathway	V5_10	no information	no information		%		30-113		42	42		41	41
2016	March	246	alternative pathway	V5_105	hemolytical test (gel)	BINDING SITE	%	%		66-129		28	28		40	40
2016	March	246	alternative pathway	V5_11	hemolytical test (titration -CH50,AH50)	in-house assay	%	%		60-140		38	38		46.5	46.5
2016	March	246	alternative pathway	V5_156	Immunological test (ELISA)	EURO DIAGNOSTICA	%	%		30-113		32.9	32.9		40.8	40.8
2016	March	246	alternative pathway	V5_15	hemolytical test (tube)	BINDING SITE	%	%		70-130		28	28		34	34
2016	March	246	alternative pathway	V5_37	Immunological test (ELISA)	EURO DIAGNOSTICA	%	%		10		25	25		40	40
2016	March	246	alternative pathway	V5_157	Immunological test (ELISA)	EURO DIAGNOSTICA	%	%		30-113		18.4	18.4		23.4	23.4
2016	March	246	alternative pathway	V5_298	Immunological test (ELISA)	other manufacturer	%	%		30-110		55	55		51	51
2016	March	246	alternative pathway	V5_117	other method	BINDING SITE	%	%		60-120		71.12	71.12		99.15	99.15
2016	March	246	alternative pathway	V5_22	Immunological test (ELISA)	EURO DIAGNOSTICA	%	%		>10		30	30		41	41
2016	March	246	alternative pathway	V5_253	Immunological test (ELISA)	QUIDEL		%		30-113		17	17		14	14
2016	March	246	alternative pathway	V5_299	hemolytical test (titration -CH50,AH50)	in-house assay	%	%		50-150		57	57		62	62
2016	March	246	alternative pathway	V5_300	Immunological test (ELISA)	EURO DIAGNOSTICA	%	%		30-113		15	15		1	1
2016	March	246	alternative pathway	V5_4	Immunological test (ELISA)	EURO DIAGNOSTICA	%	%		20-60		17	17		19	19
2016	March	246	alternative pathway	V5_159	Immunological test (ELISA)	EURO DIAGNOSTICA		%		30-113		9.2	9.2		14	14
2016	March	246	Classical Pathway	V5_155	Immunological test (ELISA)	VITA	%	%		69-129		36.7	36.7		37.7	37.7
2016	March	246	Classical Pathway	V5_186	Immunological test (ELISA)	EURO DIAGNOSTICA	%	%		69-129		51	51		62	62
2016	March	246	Classical Pathway	V5_175	Immunological test (ELISA)	QUIDEL	U/mL	%		70-180		45.3	45.3		46.7	46.7
2016	March	246	Classical Pathway	V5_191	hemolytical test (tube)	SIEMENS (Dade Behring)	%	%		70-140		76	76		83	83
2016	March	246	Classical Pathway	V5_203	Immunological test (liposome assay)	WAKO	U/mL	%		31.6 - 57.6		26	26		24.5	24.5
2016	March	246	Classical Pathway	V5_192	Immunological test (liposome assay)	WAKO	U/mL	%		31.6 - 57.6		31	31		28	28
2016	March	246	Classical Pathway	V5_150	hemolytical test (gel)	BINDING SITE	U/mL	%		>390		493	493		589	589
2016	March	246	Classical Pathway	V5_80	hemolytical test (tube)	SIEMENS (Dade Behring)	%	%		70-140		70.1	70.1		73.7	73.7
2016	March	246	Classical Pathway	V5_207	hemolytical test (titration -CH50,AH50)	SIEMENS (Dade Behring)	%	%		70-140		76.6	76.6		83.7	83.7
2016	March	246	Classical Pathway	V5_81	other method	SIEMENS (Dade Behring)	%	%		85-125		73	73		88	88
2016	March	246	Classical Pathway	V5_284	Immunological test (ELISA)	VITA	%	%		69-129		41	41		45	45
2016	March	246	Classical Pathway	V5_285	hemolytical test (titration -CH50,AH50)	SIEMENS (Dade Behring)	%	%		70-140		63	63		75	75
2016	March	246	Classical Pathway	V5_10	no information	no information		%		69-129		60	60		59	59
2016	March	246	Classical Pathway	V5_105	Immunological test (liposome assay)	WAKO	U/mL	%		>36		27.4	27.4		24	24
2016	March	246	Classical Pathway	V5_194	Immunological test (liposome assay)	WAKO	U/mL	%		31.6-57.6		29.3	29.3		26	26
2016	March	246	Classical Pathway	V5_11	hemolytical test (tube)	in-house assay	%	%		65-135		43	43		33	33
2016	March	246	Classical Pathway	V5_2	Immunological test (ELISA)	EURO DIAGNOSTICA	%	%		70-140		49	49		48	48
2016	March	246	Classical Pathway	V5_187	Immunological test (ELISA)	VITA	%	%		69-129		43	43		45	45
2016	March	246	Classical Pathway	V5_82	Immunological test (ELISA)	VITA	%	%		66-113		49	49		47	47
2016	March	246	Classical Pathway	V5_195	Immunological test (liposome assay)	WAKO	U/mL	%		31.6-57.6		29.85	29.85		27.79	27.79
2016	March	246	Classical Pathway	V5_265	Immunological test (liposome assay)	BINDING SITE	U/mL	%		41.68-95.06		39.11	39.11		16.46	16.46
2016	March	246	Classical Pathway	V5_260	Immunological test (liposome assay)	WAKO	U/mL	%		31.6-57.6		32.7	32.7		24.9	24.9
2016	March	246	Classical Pathway	V5_211	hemolytical test (titration -CH50,AH50)	SIEMENS (Dade Behring)	%	%		70-140		77.5	77.5		86.4	86.4
2016	March	246	Classical Pathway	V5_156	Immunological test (ELISA)	EURO DIAGNOSTICA	%	%		69-129		45.8	45.8		51.6	51.6
2016	March	246	Classical Pathway	V5_83	Immunological test (ELISA)	VITA	%	%		70-130		49	49		50	50
2016	March	246	Classical Pathway	V5_111	Immunological test (liposome assay)	WAKO	U/mL	%		37.2-66.8		29.5	29.5		25.2	25.2
2016	March	246	Classical Pathway	V5_15	Immunological test (liposome assay)	WAKO	U/mL	%		23-56		28	28		32	32
2016	March	246	Classical Pathway	V5_188	Immunological test (liposome assay)	WAKO	U/mL	%		31.6-57.6		33.8	33.8		29.8	29.8
2016	March	246	Classical Pathway	V5_37	Immunological test (ELISA)	EURO DIAGNOSTICA	%	%		40		47	47		67	67
2016	March	246	Classical Pathway	V5_3	Immunological test (ELISA)	VITA	%	%		70-130		40	40		46	46
2016	March	246	Classical Pathway	V5_157	Immunological test (ELISA)	EURO DIAGNOSTICA	%	%		69-129		48.3	48.3		51.1	51.1
2016	March	246	Classical Pathway	V5_298	Immunological test (ELISA)	other manufacturer	%	%		70-130		16	16		26	26
2016	March	246	Classical Pathway	V5_267	Immunological test (liposome assay)	WAKO	U/mL	%		31.6-57.6		30.5	30.5		25.5	25.5
2016	March	246	Classical Pathway	V5_117	other method	BINDING SITE	U/mL	%		>390		626.52	626.52		834.78	834.78
2016	March	246	Classical Pathway	V5_239	Immunological test (liposome assay)	BINDING SITE	U/mL	%		31.6 - 57.6		32.4	32.4		27.05	27.05
2016	March	246	Classical Pathway	V5_119	Immunological test (liposome assay)	WAKO		%		32-58		35	35		7	7
2016	March	246	Classical Pathway	V5_89	Immunological test (liposome assay)	BINDING SITE	U/mL	%		42-95		32	32		28	28
2016	March	246	Classical Pathway	V5_198	Immunological test (liposome assay)	WAKO	U/mL	%		31.6-57.6		10.6	10.6		16	16
2016	March	246	Classical Pathway	V5_22	Immunological test (ELISA)	EURO DIAGNOSTICA	%	%		>40		47	47		56	56
2016	March	246	Classical Pathway	V5_223	hemolytical test (titration -CH50,AH50)	in-house assay	U/mL	%		85-140		60	60		52	52
2016	March	246	Classical Pathway	V5_253	Immunological test (ELISA)	QUIDEL		%		69-129		52	52		49	49
2016	March	246	Classical Pathway	V5_23	Immunological test (liposome assay)	WAKO	U/mL	%		>31.6		29	29		24.5	24.5
2016	March	246	Classical Pathway	V5_299	hemolytical test (titration -CH50,AH50)	in-house assay	%	%		50-150		76	76		72	72
2016	March	246	Classical Pathway	V5_74	Immunological test (liposome assay)	BINDING SITE	U/mL	%		33-73		39	39		37	37
2016	March	246	Classical Pathway	V5_27	Immunological test (liposome assay)	BINDING SITE	U/mL	%		41.6-95.06		35.06	35.06		35.4	35.4
2016	March	246	Classical Pathway	V5_241	Immunological test (liposome assay)	BINDING SITE	U/mL	%		31.71-71.36		36.93	36.93		33.57	33.57
2016	March	246	Classical Pathway	V5_300	Immunological test (ELISA)	EURO DIAGNOSTICA	%	%		69-129		39	39		1	1
2016	March	246	Classical Pathway	V5_45	hemolytical test (titration -CH50,AH50)	in-house assay	U/mL	%		49-87		54	54		50	50
2016	March	246	Classical Pathway	V5_4	Immunological test (liposome assay)	BINDING SITE	U/mL	%		41-94		33	33		29	29
2016	March	246	Classical Pathway	V5_159	Immunological test (liposome assay)	BINDING SITE		%		41-95		33.33	33.33		31.39	31.39
2016	March	246	Lectin pathway	V5_284	Immunological test (ELISA)	VITA	%	%		0-125		0	0		1	1
2016	March	246	Lectin pathway	V5_10	no information	no information		%		0-125		3	3		11	11
2016	March	246	Lectin pathway	V5_11	Immunological test (ELISA)	VITA	%	%		0-125		2.8	2.8		8.6	8.6
2016	March	246	Lectin pathway	V5_156	Immunological test (ELISA)	EURO DIAGNOSTICA	%	%		0-125		3.42	3.42		8.03	8.03
2016	March	246	Lectin pathway	V5_15	Immunological test (ELISA)	other manufacturer		%		100-4000		479	479		200	200
2016	March	246	Lectin pathway	V5_37	Immunological test (ELISA)	EURO DIAGNOSTICA	%	%		10		5	5		11	11
2016	March	246	Lectin pathway	V5_157	Immunological test (ELISA)	EURO DIAGNOSTICA	%	%		0-125		1.7	1.7		7.7	7.7
2016	March	246	Lectin pathway	V5_298	Immunological test (ELISA)	other manufacturer	U/mL	%		>100		360	360		617	617
2016	March	246	Lectin pathway	V5_151	Immunological test (ELISA)	other manufacturer	U/mL	%				1003.9	1003.9		544.12	544.12
2016	March	246	Lectin pathway	V5_22	Immunological test (ELISA)	EURO DIAGNOSTICA	%	%		>10		2	2		6	6
2016	March	246	Lectin pathway	V5_253	Immunological test (ELISA)	QUIDEL		%		10		1	1		3	3
2016	March	246	Lectin pathway	V5_299	Immunological test (ELISA)	in-house assay	U/mL	%		50-5000		477	477		916	916
2016	March	246	Lectin pathway	V5_300	Immunological test (ELISA)	EURO DIAGNOSTICA	%	%		10-125		1	1		1	1
2016	March	246	Lectin pathway	V5_4	Immunological test (ELISA)	EURO DIAGNOSTICA	%	%		0-125		0	0		3	3
2016	March	246	Lectin pathway	V5_159	Immunological test (ELISA)	EURO DIAGNOSTICA		%		25-125		0	0		7.8	7.8
2016	March	246	C1 Inhibitor: protein	V5_150	hemolytical test (gel)	BINDING SITE		g/l		80-120		0.63	0.63		0.71	0.71
2016	March	246	C1 Inhibitor: protein	V5_285	hemolytical test (gel)	BINDING SITE		g/l		90-140		0.36	0.36		0.36	0.36
2016	March	246	C1 Inhibitor: protein	V5_10	no information	no information		g/l		30-113		1.4	1.4		1.37	1.37
2016	March	246	C1 Inhibitor: protein	V5_105	hemolytical test (gel)	BINDING SITE		g/l		66-129		0.42	0.42		0.61	0.61
2016	March	246	C1 Inhibitor: protein	V5_11	hemolytical test (titration -CH50,AH50)	in-house assay		g/l		60-140		0.63	0.63		0.78	0.78
2016	March	246	C1 Inhibitor: protein	V5_15	hemolytical test (tube)	BINDING SITE		g/l		70-130		0.4	0.4		0.49	0.49
2016	March	246	C1 Inhibitor: protein	V5_117	other method	BINDING SITE		g/l		60-120		1.19	1.19		1.65	1.65
2016	March	246	C1 Inhibitor: protein	V5_299	hemolytical test (titration -CH50,AH50)	in-house assay		g/l		50-150		1.14	1.14		1.24	1.24
2016	October	247	C3a	V5_11	Immunological test (ELISA)	PROGEN	ng/mL	ng/mL				1069	1069		412	412
2016	October	247	C3a	V5_40	Immunological test (ELISA)	QUIDEL	ng/mL	ng/mL				774	774		220	220
2016	October	247	C3a	V5_75	Immunological test (ELISA)	QUIDEL	ng/mL	ng/mL				435	435		91	91
2016	October	247	C3d	V5_11	Rocket-immunoelectrophoresis	in-house assay	mU/L	mg/L				48	48		17	17
2016	October	247	C3d	V5_291	Immunological test (ELISA)	other manufacturer		mg/L				135	135		23	23
2016	October	247	C3d	V5_64	Rocket-immunoelectrophoresis	other manufacturer	mg/L	mg/L				15.6	15.6		4.2	4.2
2016	October	247	C3d	V5_24	other method	in-house assay	mg/L	mg/L				45	45		31	31
2016	October	247	C3d	V5_263	Immunological test (ELISA)	in-house assay	mg/L	mg/L				30.8	30.8		5.94	5.94
2016	October	247	C3d	V5_26	other method	SIEMENS (Dade Behring)	U/mL	mg/L				10.8	10.8		4.9	4.9
2016	October	247	Bb	V5_11	Immunological test (ELISA)	QUIDEL	µg/mL	µg/mL				0.78	0.78		0.88	0.88
2016	October	247	Bb	V5_116	Immunological test (ELISA)	QUIDEL	mg/L	µg/mL				0.75	0.75		0.84	0.84
2016	October	247	Bb	V5_40	Immunological test (ELISA)	QUIDEL	µg/mL	µg/mL				0.55	0.55		0.63	0.63
2016	October	247	Bb	V5_91	Immunological test (ELISA)	QUIDEL	µg/mL	µg/mL				0.69	0.69		0.75	0.75
2016	October	247	Bb	V5_26	Immunological test (ELISA)	QUIDEL	µg/mL	µg/mL				0.8	0.8		0.9	0.9
2016	October	247	Bb	V5_75	Immunological test (ELISA)	QUIDEL	µg/mL	µg/mL				0.48	0.48		0.49	0.49
2016	October	247	sC5b-9	V5_11	Immunological test (ELISA)	QUIDEL	ng/mL	ng/mL				370	370		1043	1043
2016	October	247	sC5b-9	V5_116	Immunological test (ELISA)	QUIDEL	mg/L	ng/mL				0.39	0.39		0.94	0.94
2016	October	247	sC5b-9	V5_64	Immunological test (ELISA)	QUIDEL	ng/mL	ng/mL				336	336		949	949
2016	October	247	sC5b-9	V5_69	Immunological test (ELISA)	QUIDEL	ng/mL	ng/mL				314	314		828	828
2016	October	247	sC5b-9	V5_40	Immunological test (ELISA)	QUIDEL	ng/mL	ng/mL				349	349		828	828
2016	October	247	sC5b-9	V5_24	Immunological test (ELISA)	QUIDEL	ng/mL	ng/mL				406	406		911	911
2016	October	247	sC5b-9	V5_41	Immunological test (ELISA)	in-house assay	U/mL	ng/mL				4	4		1.25	1.25
2016	October	247	sC5b-9	V5_158	Immunological test (ELISA)	in-house assay	U/mL	ng/mL				0.72	0.72		2.41	2.41
2016	October	247	sC5b-9	V5_91	Immunological test (ELISA)	QUIDEL	ng/mL	ng/mL				369	369		874	874
2016	October	247	sC5b-9	V5_26	Immunological test (ELISA)	QUIDEL	ng/mL	ng/mL				319	319		989	989
2016	October	247	sC5b-9	V5_303	Immunological test (ELISA)	in-house assay	ng/mL	ng/mL				300	300		630	630
2016	October	247	sC5b-9	V5_75	Immunological test (ELISA)	QUIDEL	ng/mL	ng/mL				272	272		800	800
2016	October	247	sC5b-9	V5_126	Immunological test (ELISA)	QUIDEL	ng/mL	ng/mL				437.7	437.7		949.4	949.4
2016	October	248	C3 Nephritic factor (qual.)	V5_116	other method	in-house assay	%	U/mL		20		7	7
2016	October	248	C3 Nephritic factor (qual.)	V5_64	hemolytical test (tube)	in-house assay	%	U/mL		15		4	4
2016	October	248	C3 Nephritic factor (qual.)	V5_69	other method	in-house assay	%	U/mL		20		13	13
2016	October	248	C3 Nephritic factor (qual.)	V5_40	hemolytical test (titration -CH50,AH50)	in-house assay	U/mL	U/mL		10		8	8
2016	October	248	C3 Nephritic factor (qual.)	V5_24	other method	in-house assay		U/mL		10		2.9	2.9
2016	October	248	C3 Nephritic factor (qual.)	V5_41	Immunological test (ELISA)	in-house assay	U/mL	U/mL		7		3.2	3.2
2016	October	249	Auto-anti FH (quant.)	V5_11	Immunological test (ELISA)	in-house assay		U/mL		60		14	14		297	297
2016	October	249	Auto-anti FH (quant.)	V5_116	Immunological test (ELISA)	in-house assay		U/mL		200	<	50	50		2121	2121
2016	October	249	Auto-anti FH (quant.)	V5_64	Immunological test (ELISA)	in-house assay		U/mL		99		1	1		1270	1270
2016	October	249	Auto-anti FH (quant.)	V5_69	Immunological test (ELISA)	in-house assay		U/mL		100	<	62	62		4500	4500
2016	October	249	Auto-anti FH (quant.)	V5_0	Immunological test (ELISA)	in-house assay		U/mL		300		0	0		850	850
2016	October	249	Auto-anti FH (quant.)	V5_40	Immunological test (ELISA)	in-house assay		U/mL		110		25	25		663	663
2016	October	249	Auto-anti FH (quant.)	V5_24	Immunological test (ELISA)	in-house assay		U/mL		110		38.8	38.8		559	559
2016	October	249	Auto-anti FH (quant.)	V5_70	Immunological test (ELISA)	in-house assay		U/mL		100		0	0		289	289
2016	October	249	Auto-anti FH (quant.)	V5_41	Immunological test (ELISA)	in-house assay		U/mL		1.17		1.01	1.01		131	131
2016	October	249	Auto-anti FH (quant.)	V5_158	Immunological test (ELISA)	in-house assay		U/mL		20		5	5		83	83
2016	October	249	Auto-anti FH (quant.)	V5_303	Immunological test (ELISA)	in-house assay		U/mL		150		0	0		1510	1510
2016	October	249	Auto-anti FH (quant.)	V5_300	Immunological test (ELISA)	VIDIA		U/mL		3.9		7.2	7.2	>	250	250
2016	October	249	Auto-anti FH (quant.)	V5_126	Immunological test (ELISA)	other manufacturer		U/mL		2000		854	854		23831	23831
2016	October	250	Auto-anti-C1 Inhibitor IgG (quant.)	V5_64	Immunological test (ELISA)	in-house assay	U/mL	U/mL		2.6		1.15	1.15		1.72	1.72
2016	October	250	Auto-anti-C1 Inhibitor IgG (quant.)	V5_0	Immunological test (ELISA)	in-house assay	Titer	not evaluated		100		12	12		279	279
2016	October	250	Auto-anti-C1 Inhibitor IgG (quant.)	V5_40	Immunological test (ELISA)	in-house assay	U/mL	U/mL		2		0.15	0.15		0.44	0.44
2016	October	250	Auto-anti-C1 Inhibitor IgG (quant.)	V5_41	Immunological test (ELISA)	in-house assay	Index	U/mL		2		1	1		2.6	2.6
2016	October	250	Auto-anti-C1 Inhibitor IgM (quant.)	V5_64	Immunological test (ELISA)	in-house assay	U/mL	U/mL		2.4		64	64		0.11	0.11
2016	October	250	Auto-anti-C1 Inhibitor IgM (quant.)	V5_0	Immunological test (ELISA)	in-house assay	Titer	not evaluated		100		671	671		84	84
2016	October	250	Auto-anti-C1 Inhibitor IgM (quant.)	V5_40	Immunological test (ELISA)	in-house assay	U/mL	U/mL		12		193	193		5	5
2016	October	250	Auto-anti-C1 Inhibitor IgM (quant.)	V5_41	Immunological test (ELISA)	in-house assay	Index	U/mL		2		4.2	4.2		0.5	0.5
2016	October	250	Auto-anti-C1 Inhibitor IgA (quant.)	V5_64	Immunological test (ELISA)	in-house assay	U/mL	U/mL		0.38		0.2	0.2		7	7
2016	October	250	Auto-anti-C1 Inhibitor IgA (quant.)	V5_0	Immunological test (ELISA)	in-house assay	Titer	not evaluated		100		54	54		1021	1021
2016	October	250	Auto-anti-C1 Inhibitor IgA (quant.)	V5_40	Immunological test (ELISA)	in-house assay	U/mL	U/mL		0.6		0.1	0.1		21	21
2016	October	250	Auto-anti-C1 Inhibitor IgA (quant.)	V5_41	Immunological test (ELISA)	in-house assay	Index	U/mL		2		0.9	0.9		31.3	31.3
2016	October	245	Auto-anti C1q (IgG)	V5_65	Immunological test (ELISA)	ORGENTEC		U/mL		10		57	57		6	6
2016	October	245	Auto-anti C1q (IgG)	V5_60	Immunological test (ELISA)	ORGENTEC	U/mL	U/mL		10		91	91		6	6
2016	October	245	Auto-anti C1q (IgG)	V5_11	Immunological test (ELISA)	ORGENTEC	U/mL	U/mL		10		55	55		5.5	5.5
2016	October	245	Auto-anti C1q (IgG)	V5_2	Immunological test (ELISA)	other manufacturer		U/mL		20		115	115		16.9	16.9
2016	October	245	Auto-anti C1q (IgG)	V5_13	Immunological test (ELISA)	ORGENTEC	U/mL	U/mL		10		126.1	126.1		7.9	7.9
2016	October	245	Auto-anti C1q (IgG)	V5_36	Immunological test (ELISA)	EURO IMMUN	U/mL	U/mL		20		113	113		16	16
2016	October	245	Auto-anti C1q (IgG)	V5_14	Immunological test (ELISA)	ORGENTEC		U/mL		10		60.62	60.62		6.09	6.09
2016	October	245	Auto-anti C1q (IgG)	V5_37	Immunological test (ELISA)	ORGENTEC		U/mL		10		67.6	67.6		7.3	7.3
2016	October	245	Auto-anti C1q (IgG)	V5_3	Immunological test (ELISA)	other manufacturer		U/mL		20		122	122		18	18
2016	October	245	Auto-anti C1q (IgG)	V5_54	Immunological test (ELISA)	other manufacturer		U/mL		20	>	200	200		25	25
2016	October	245	Auto-anti C1q (IgG)	V5_17	Immunological test (ELISA)	ORGENTEC		U/mL		10		54.9	54.9		6.6	6.6
2016	October	245	Auto-anti C1q (IgG)	V5_19	Immunological test (ELISA)	ORGENTEC		U/mL		10	>	100	100		7.9	7.9
2016	October	245	Auto-anti C1q (IgG)	V5_39	Immunological test (ELISA)	other manufacturer	U/mL	U/mL		20		248	248		30	30
2016	October	245	Auto-anti C1q (IgG)	V5_64	Immunological test (ELISA)	other manufacturer	U/mL	U/mL		26		81	81		26	26
2016	October	245	Auto-anti C1q (IgG)	V5_50	Immunological test (ELISA)	BUEHLMANN	U/mL	U/mL		15		320	320		35	35
2016	October	245	Auto-anti C1q (IgG)	V5_22	Immunological test (ELISA)	ORGENTEC	U/mL	U/mL		10		65.4	65.4		8.8	8.8
2016	October	245	Auto-anti C1q (IgG)	V5_23	other method	ORGENTEC		U/mL		20		87	87	<	10	10
2016	October	245	Auto-anti C1q (IgG)	V5_69	Immunological test (ELISA)	BUEHLMANN		U/mL		15		215	215		25	25
2016	October	245	Auto-anti C1q (IgG)	V5_0	Immunological test (ELISA)	in-house assay	Titer	not evaluated		100		246	246		40	40
2016	October	245	Auto-anti C1q (IgG)	V5_40	Immunological test (ELISA)	in-house assay	U/mL	U/mL		52		203	203		18	18
2016	October	245	Auto-anti C1q (IgG)	V5_24	Immunological test (ELISA)	BUEHLMANN		U/mL		15	>	400	400		38.8	38.8
2016	October	245	Auto-anti C1q (IgG)	V5_70	Immunological test (ELISA)	other manufacturer	U/mL	U/mL		4		31.35	31.35		7.3	7.3
2016	October	245	Auto-anti C1q (IgG)	V5_41	Immunological test (ELISA)	in-house assay	U/mL	U/mL		70		284	284		3230	3230
2016	October	245	Auto-anti C1q (IgG)	V5_52	Immunological test (ELISA)	ORGENTEC	U/mL	U/mL		10		72	72		6	6
2016	October	245	Auto-anti C1q (IgG)	V5_25	Immunological test (ELISA)	ORGENTEC		U/mL		10		107	107		7.9	7.9
2016	October	245	Auto-anti C1q (IgG)	V5_26	Immunological test (ELISA)	ORGENTEC	U/mL	U/mL		10		37.2	37.2		5.4	5.4
2016	October	245	Auto-anti C1q (IgG)	V5_45	Immunological test (ELISA)	ORGENTEC	U/mL	U/mL		10		100	100		8.8	8.8
2016	March	245	Auto-anti C1q (IgG)	V5_65	Immunological test (ELISA)	ORGENTEC		U/mL		10		5	5		42	42
2016	March	245	Auto-anti C1q (IgG)	V5_9	Immunological test (ELISA)	ORGENTEC	U/mL	U/mL		10		6.7	6.7		27.9	27.9
2016	March	245	Auto-anti C1q (IgG)	V5_11	Immunological test (ELISA)	ORGENTEC	U/mL	U/mL		10		4.2	4.2		25.9	25.9
2016	March	245	Auto-anti C1q (IgG)	V5_2	Immunological test (ELISA)	INOVA DIAGNOSTICS	Units	U/mL		20		22.9	22.9		155	155
2016	March	245	Auto-anti C1q (IgG)	V5_13	Immunological test (ELISA)	ORGENTEC	U/mL	U/mL		10		8.1	8.1		47.1	47.1
2016	March	245	Auto-anti C1q (IgG)	V5_36	Immunological test (ELISA)	EURO IMMUN	U/mL	U/mL		20		18	18		63	63
2016	March	245	Auto-anti C1q (IgG)	V5_14	Immunological test (ELISA)	ORGENTEC	U/mL	U/mL		10		5.25	5.25		36.2	36.2
2016	March	245	Auto-anti C1q (IgG)	V5_16	Immunological test (ELISA)	ORGENTEC	U/mL	U/mL		10		5.6	5.6		38.1	38.1
2016	March	245	Auto-anti C1q (IgG)	V5_37	Immunological test (ELISA)	ORGENTEC	U/mL	U/mL		10		4.6	4.6		48.4	48.4
2016	March	245	Auto-anti C1q (IgG)	V5_17	Immunological test (ELISA)	ORGENTEC	U/mL	U/mL		10		5.9	5.9		16	16
2016	March	245	Auto-anti C1q (IgG)	V5_19	Immunological test (ELISA)	ORGENTEC	U/mL	U/mL		<10		6.4	6.4		45.4	45.4
2016	March	245	Auto-anti C1q (IgG)	V5_39	Immunological test (ELISA)	HUMAN	U/mL	U/mL		20		15.7	15.7		146.7	146.7
2016	March	245	Auto-anti C1q (IgG)	V5_50	Immunological test (ELISA)	BUEHLMANN	U/mL	U/mL		15		25	25		243	243
2016	March	245	Auto-anti C1q (IgG)	V5_22	Immunological test (ELISA)	ORGENTEC	U/mL	U/mL		10		5	5		34	34
2016	March	245	Auto-anti C1q (IgG)	V5_23	Immunological test (ELISA)	ORGENTEC	U/mL	U/mL		10	<	10	10		36	36
2016	March	245	Auto-anti C1q (IgG)	V5_25	Immunological test (ELISA)	ORGENTEC	U/mL	U/mL		10		5.8	5.8		37.6	37.6
2016	March	245	Auto-anti C1q (IgG)	V5_27	Immunological test (ELISA)	ORGENTEC	U/mL	U/mL		10		7.2	7.2		28.9	28.9
2016	March	245	Auto-anti C1q (IgG)	V5_45	Immunological test (ELISA)	ORGENTEC	U/mL	U/mL		10		5.9	5.9		47.3	47.3
2017	October	245	Auto-anti C1q (IgG)	V5_18	Immunological test (ELISA)	ORGENTEC		U/mL	1	10					27.5	27.5
2017	October	245	Auto-anti C1q (IgG)	V5_7	Immunological test (ELISA)	ORGENTEC		U/mL	1	10		4.5	4.5		24	24
2017	October	245	Auto-anti C1q (IgG)	V5_60	Immunological test (ELISA)	ORGENTEC	U/mL	U/mL	1	10		5	5		31	31
2017	October	245	Auto-anti C1q (IgG)	V5_11	Immunological test (ELISA)	ORGENTEC	U/mL	U/mL	1	10		5.5	5.5		28	28
2017	October	245	Auto-anti C1q (IgG)	V5_13	Immunological test (ELISA)	ORGENTEC	U/mL	U/mL	1	10		7	7		42.2	42.2
2017	October	245	Auto-anti C1q (IgG)	V5_14	Immunological test (ELISA)	ORGENTEC	U/mL	U/mL	1	10		6.65	6.65		32	32
2017	October	245	Auto-anti C1q (IgG)	V5_16	Immunological test (ELISA)	ORGENTEC	U/mL	U/mL	1	10		5.8	5.8		45.6	45.6
2017	October	245	Auto-anti C1q (IgG)	V5_37	Immunological test (ELISA)	ORGENTEC	U/mL	U/mL	1	10		6.96	6.96		42.8	42.8
2017	October	245	Auto-anti C1q (IgG)	V5_17	Immunological test (ELISA)	ORGENTEC	U/mL	U/mL	1	10		30.9	30.9		5.8	5.8
2017	October	245	Auto-anti C1q (IgG)	V5_19	Immunological test (ELISA)	ORGENTEC		U/mL	1	10		5.1	5.1		26.6	26.6
2017	October	245	Auto-anti C1q (IgG)	V5_20	Immunological test (ELISA)	ORGENTEC	U/mL	U/mL	1	10		3.9	3.9		1.7	1.7
2017	October	245	Auto-anti C1q (IgG)	V5_23	Immunological test (ELISA)	ORGENTEC	U/mL	U/mL	1	10	<	10	10		46	46
2017	October	245	Auto-anti C1q (IgG)	V5_26	Immunological test (ELISA)	ORGENTEC	U/mL	U/mL	1	10		5.9	5.9		23.9	23.9
2017	October	245	Auto-anti C1q (IgG)	V5_27	Immunological test (ELISA)	ORGENTEC	U/mL	U/mL	1			7.2	7.2		38	38
2017	October	245	Auto-anti C1q (IgG)	V5_45	Immunological test (ELISA)	ORGENTEC	U/mL	U/mL	1	10		7.1	7.1		53.9	53.9
2017	October	245	Auto-anti C1q (IgG)	V5_2	Immunological test (ELISA)	other manufacturer	U/mL	U/mL	1	20		17.8	17.8		69.4	69.4
2017	October	245	Auto-anti C1q (IgG)	V5_63	Immunological test (ELISA)	BUEHLMANN	U/mL	U/mL	1	15		36.7	36.7		170	170
2017	October	245	Auto-anti C1q (IgG)	V5_36	Immunological test (ELISA)	EURO IMMUN	U/mL	U/mL	1	20		9	9		69	69
2017	October	245	Auto-anti C1q (IgG)	V5_3	Immunological test (ELISA)	INOVA DIAGNOSTICS	U/mL	U/mL	1	20		16	16		54	54
2017	October	245	Auto-anti C1q (IgG)	V5_54	Immunological test (ELISA)	other manufacturer	U/mL	U/mL	1	20		17.8	17.8		97.6	97.6
2017	October	245	Auto-anti C1q (IgG)	V5_39	Immunological test (ELISA)	other manufacturer	U/mL	U/mL	1	20		38	38		171	171
2017	October	245	Auto-anti C1q (IgG)	V5_64	Immunological test (ELISA)	other manufacturer	U/mL	U/mL	1	26		11	11		57	57
2017	October	245	Auto-anti C1q (IgG)	V5_61	Immunological test (ELISA)	in-house assay	U/mL	U/mL	1	7		1	1		9	9
2017	October	245	Auto-anti C1q (IgG)	V5_0	Immunological test (ELISA)	in-house assay	Titer	not evaluated		100		31	31		132	132
2017	October	245	Auto-anti C1q (IgG)	V5_40	Immunological test (ELISA)	in-house assay	U/mL	U/mL	1	52		19	19		104	104
2017	October	245	Auto-anti C1q (IgG)	V5_41	Immunological test (ELISA)	in-house assay	U/mL	U/mL	1	70		238	238		1260	1260
2017	October	245	Auto-anti C1q (IgG)	V5_5	Immunological test (ELISA)	in-house assay	U/mL	U/mL	1	90		26	26		165	165
2017	March	245	Auto-anti C1q (IgG)	V5_65	Immunological test (ELISA)	ORGENTEC		U/mL	1	10		22.8	22.8		60.5	60.5
2017	March	245	Auto-anti C1q (IgG)	V5_9	Immunological test (ELISA)	ORGENTEC	U/mL	U/mL	1	10		26.3	26.3		100	100
2017	March	245	Auto-anti C1q (IgG)	V5_11	Immunological test (ELISA)	ORGENTEC	U/mL	U/mL	1	10		19.5	19.5		52.9	52.9
2017	March	245	Auto-anti C1q (IgG)	V5_13	Immunological test (ELISA)	ORGENTEC	U/mL	U/mL	1	10		27.1	27.1		93.8	93.8
2017	March	245	Auto-anti C1q (IgG)	V5_14	Immunological test (ELISA)	ORGENTEC	U/mL	U/mL	1	10		27.5	27.5		136	136
2017	March	245	Auto-anti C1q (IgG)	V5_37	Immunological test (ELISA)	ORGENTEC	U/mL	U/mL	1	10		33	33		100	100
2017	March	245	Auto-anti C1q (IgG)	V5_17	Immunological test (ELISA)	ORGENTEC	U/mL	U/mL	1	10		22.5	22.5		68.7	68.7
2017	March	245	Auto-anti C1q (IgG)	V5_19	Immunological test (ELISA)	ORGENTEC	U/mL	U/mL	1	10		27.7	27.7		99.5	99.5
2017	March	245	Auto-anti C1q (IgG)	V5_22	Immunological test (ELISA)	ORGENTEC	U/mL	U/mL	1	10		18.4	18.4		60.9	60.9
2017	March	245	Auto-anti C1q (IgG)	V5_66	Immunological test (ELISA)	ORGENTEC	U/mL	U/mL	1	10		40	40		101	101
2017	March	245	Auto-anti C1q (IgG)	V5_25	Immunological test (ELISA)	ORGENTEC	U/mL	U/mL	1	10		28.7	28.7	>	100	100
2017	March	245	Auto-anti C1q (IgG)	V5_26	Immunological test (ELISA)	ORGENTEC	U/mL	U/mL	1	10		18	18		49	49
2017	March	245	Auto-anti C1q (IgG)	V5_45	Immunological test (ELISA)	ORGENTEC	U/mL	U/mL	1	10		31.7	31.7		100	100
2017	March	245	Auto-anti C1q (IgG)	V5_67	Immunological test (ELISA)	IMTEC	U/mL	U/mL	1	60		16.6	16.6		22.9	22.9
2017	March	245	Auto-anti C1q (IgG)	V5_68	Immunological test (ELISA)	IMTEC		U/mL	1	45		25	25		25	25
2017	March	245	Auto-anti C1q (IgG)	V5_2	Immunological test (ELISA)	other manufacturer	U/mL	U/mL	1	20		70	70		132	132
2017	March	245	Auto-anti C1q (IgG)	V5_35	Immunological test (ELISA)	EURO IMMUN	U/mL	U/mL	1	20		55	55		115	115
2017	March	245	Auto-anti C1q (IgG)	V5_36	Immunological test (ELISA)	EURO IMMUN	U/mL	U/mL	1	20		54	54		113	113
2017	March	245	Auto-anti C1q (IgG)	V5_3	Immunological test (ELISA)	INOVA DIAGNOSTICS	U/mL	U/mL	1	20		56	56		126	126
2017	March	245	Auto-anti C1q (IgG)	V5_54	Immunological test (ELISA)	HUMAN	U/mL	U/mL	1	19		137	137	>	200	200
2017	March	245	Auto-anti C1q (IgG)	V5_39	Immunological test (ELISA)	HUMAN	U/mL	U/mL	1	20		64	64		185	185
2017	March	245	Auto-anti C1q (IgG)	V5_64	Immunological test (ELISA)	other manufacturer	U/mL	U/mL	1	26		28	28		56	56
2017	March	245	Auto-anti C1q (IgG)	V5_49	Immunological test (ELISA)	BUEHLMANN	U/mL	U/mL	1	15		110	110		299	299
2017	March	245	Auto-anti C1q (IgG)	V5_50	Immunological test (ELISA)	BUEHLMANN	U/mL	U/mL	1	15		116	116		379	379
2017	March	245	Auto-anti C1q (IgG)	V5_0	Immunological test (ELISA)	in-house assay	Titer	not evaluated		100		100	100		224	224
2017	October	246	C3-Complement	V5_10	Nephelometry	SIEMENS HEALTHINEERS	g/l	g/l	1	0.67-1.29		1.46	1.46		1.38	1.38
2017	October	246	C3-Complement	V5_105	Nephelometry	SIEMENS (Dade Behring)	g/l	g/l	1	0.9-1.8		1.55	1.55		1.5	1.5
2017	October	246	C3-Complement	V5_11	Nephelometry	BINDING SITE	g/l	g/l	1	0.89-1.87		1.27	1.27		1.13	1.13
2017	October	246	C3-Complement	V5_2	Nephelometry	SIEMENS HEALTHINEERS	g/l	g/l	1	0.75-1.4		1.37	1.37		1.3	1.3
2017	October	246	C3-Complement	V5_63	Nephelometry	SIEMENS HEALTHINEERS	g/l	g/l	1	0.9-1.8		1.45	1.45		1.37	1.37
2017	October	246	C3-Complement	V5_82	Nephelometry	SIEMENS (Dade Behring)	g/l	g/l	1	0.9-1.8		1.53	1.53		1.43	1.43
2017	October	246	C3-Complement	V5_71	Nephelometry	BECKMAN COULTER	g/l	g/l	1	0.500-1.200		1.39	1.39		1.31	1.31
2017	October	246	C3-Complement	V5_83	Nephelometry	SIEMENS (Dade Behring)	g/l	g/l	1	0.90-1.80		1.31	1.31		1.21	1.21
2017	October	246	C3-Complement	V5_84	Nephelometry	SIEMENS (Dade Behring)	g/l	g/l	1	0.5 - 1.5		1.44	1.44		1.3	1.3
2017	October	246	C3-Complement	V5_85	Nephelometry	SIEMENS HEALTHINEERS	g/l	g/l	1	0.8-1.8		1.43	1.43		1.37	1.37
2017	October	246	C3-Complement	V5_290	Nephelometry	SIEMENS (Dade Behring)	g/l	g/l	1	0.9-1.8		1.34	1.34		1.26	1.26
2017	October	246	C3-Complement	V5_291	Nephelometry	BECKMAN COULTER	g/l	g/l	1	0.74-1.38		1.15	1.15		1.04	1.04
2017	October	246	C3-Complement	V5_72	Nephelometry	BECKMAN COULTER	g/l	g/l	1	0.67-1.29		1.1	1.1		1	1
2017	October	246	C3-Complement	V5_64	Nephelometry	BECKMAN COULTER	g/l	g/l	1	0.77-1.38		1.21	1.21		1.12	1.12
2017	October	246	C3-Complement	V5_20	Nephelometry	SIEMENS HEALTHINEERS	g/l	g/l	1	0.75-1.65		1.44	1.44		1.36	1.36
2017	October	246	C3-Complement	V5_0	Nephelometry	SIEMENS HEALTHINEERS	mg/L	g/l	0.001	880-1650		1.46	1460		1.34	1335
2017	October	246	C3-Complement	V5_41	Nephelometry	SIEMENS HEALTHINEERS	g/l	g/l	1	0.9-1.8		1.52	1.52		1.45	1.45
2017	October	246	C3-Complement	V5_91	Nephelometry	SIEMENS HEALTHINEERS	mg/dL	g/l	0.01	75 - 175		1.2	120		1.26	126
2017	October	246	C3-Complement	V5_74	Nephelometry	BECKMAN COULTER	g/l	g/l	1	0.6-1.25		1.13	1.13		1.16	1.16
2017	October	246	C3-Complement	V5_4	Nephelometry	SIEMENS (Dade Behring)	mg/dL	g/l	0.01	72-156		1.27	127		1.27	127
2017	October	246	C3-Complement	V5_92	Nephelometry	SIEMENS HEALTHINEERS	mg/dL	g/l	0.01	71-150		1.28	128		1.23	123
2017	October	246	C3-Complement	V5_75	Nephelometry	BECKMAN COULTER	mg/dL	g/l	0.01	75-168		0.959	95.9		1.04	104
2017	October	246	C3-Complement	V5_94	Nephelometry	SIEMENS HEALTHINEERS	g/l	g/l	1	0.75-1.35		1.28	1.28		1.32	1.32
2017	October	246	C3-Complement	V5_251	Nephelometry	BECKMAN COULTER	mg/dL	g/l	0.01			1.08	108		0.986	98.6
2017	October	246	C3-Complement	V5_233	Nephelometry	BECKMAN COULTER	mg/L	g/l	0.001	790-1520		1.03	1030		0.963	963
2017	October	246	C3-Complement	V5_103	Turbidimetry	other manufacturer	mg/dL	g/l	0.01	90-180		1.25	125		1.18	118
2017	October	246	C3-Complement	V5_57	Turbidimetry	other manufacturer	mg/dL	g/l	0.01			1.29	129		1.23	123
2017	October	246	C3-Complement	V5_110	Turbidimetry	other manufacturer	g/l	g/l	1	0.90-1.80		1.4	1.4		1.24	1.24
2017	October	246	C3-Complement	V5_111	Turbidimetry	BECKMAN COULTER	g/l	g/l	1	0.9-1.8		1.26	1.26		1.2	1.2
2017	October	246	C3-Complement	V5_113	other method	other manufacturer	mg/dL	g/l	0.01	90 - 180		1.41	141		1.33	133
2017	October	246	C3-Complement	V5_116	Immunodiffusion	BINDING SITE	g/l	g/l	1	0.9-1.8		1.23	1.23		1.06	1.06
2017	October	246	C3-Complement	V5_117	Turbidimetry	other manufacturer	g/l	g/l	1	0.9-1.8		1.24	1.24		1.18	1.18
2017	October	246	C3-Complement	V5_61	Turbidimetry	BINDING SITE	mg/mL	g/l	1	0.94-1.66		1.2	1.2		1.18	1.18
2017	October	246	C3-Complement	V5_119	Turbidimetry	BINDING SITE	g/l	g/l	1	0.83 - 1.8		1.3	1.3		1.21	1.21
2017	October	246	C3-Complement	V5_121	Turbidimetry	BINDING SITE	g/l	g/l	1	0.811-1.570		1.35	1.35		1.28	1.28
2017	October	246	C3-Complement	V5_40	Turbidimetry	BECKMAN COULTER	g/l	g/l	1	0.9-1.8		1.35	1.35		1.27	1.27
2017	October	246	C3-Complement	V5_263	Turbidimetry	other manufacturer	mg/L	g/l	0.001	700-1500		1.41	1406		1.34	1337
2017	October	246	C3-Complement	V5_26	no information	no information		g/l	1			1.42	1.42		1.35	1.35
2017	October	246	C3-Complement	V5_126	Turbidimetry	other manufacturer	mg/L	g/l	0.001	730-1380		1.14	1142		1.03	1029
2017	October	246	C3-Complement	V5_282	other method	other manufacturer	g/l	g/l	1	0.72-1.51		1.52	1.52		1.4	1.4
2017	October	246	C3-Complement	V5_248	Turbidimetry	ABBOTT	g/l	g/l	1	0.90-1.80		1.35	1.35		1.27	1.27
2017	October	246	C3-Complement	V5_128	Turbidimetry	BINDING SITE	g/l	g/l	1	0.86-2.26		1.46	1.46		1.44	1.44
2017	October	246	C4-Complement	V5_10	Nephelometry	SIEMENS HEALTHINEERS	g/l	g/l	1	0.13-0.32		0.27	0.27		0.26	0.26
2017	October	246	C4-Complement	V5_105	Nephelometry	SIEMENS (Dade Behring)	g/l	g/l	1	0.1-0.34		0.261	0.261		0.222	0.222
2017	October	246	C4-Complement	V5_11	Nephelometry	BINDING SITE	g/l	g/l	1	0.165-0.38		0.3	0.3		0.22	0.22
2017	October	246	C4-Complement	V5_2	Nephelometry	SIEMENS HEALTHINEERS	g/l	g/l	1	0.10-0.34		0.28	0.28		0.24	0.24
2017	October	246	C4-Complement	V5_63	Nephelometry	SIEMENS HEALTHINEERS	g/l	g/l	1	0.1-0.4		0.27	0.27		0.22	0.22
2017	October	246	C4-Complement	V5_82	Nephelometry	SIEMENS (Dade Behring)	g/l	g/l	1	0.1-0.4		0.273	0.273		0.23	0.23
2017	October	246	C4-Complement	V5_71	Nephelometry	BECKMAN COULTER	g/l	g/l	1	0.150-0.400		0.252	0.252		0.187	0.187
2017	October	246	C4-Complement	V5_83	Nephelometry	SIEMENS (Dade Behring)	g/l	g/l	1	0.10-0.40		0.29	0.29		0.25	0.25
2017	October	246	C4-Complement	V5_84	Nephelometry	SIEMENS (Dade Behring)	g/l	g/l	1	0.12 - 0.42		0.26	0.26		0.2	0.2
2017	October	246	C4-Complement	V5_85	Nephelometry	SIEMENS HEALTHINEERS	g/l	g/l	1	0.1-0.4		0.276	0.276		0.22	0.22
2017	October	246	C4-Complement	V5_290	Nephelometry	SIEMENS (Dade Behring)	g/l	g/l	1	0.1-0.4		0.27	0.27		0.25	0.25
2017	October	246	C4-Complement	V5_291	Nephelometry	BECKMAN COULTER	g/l	g/l	1	0.14-0.37		0.234	0.234		0.187	0.187
2017	October	246	C4-Complement	V5_72	Nephelometry	BECKMAN COULTER	g/l	g/l	1	0.13-0.32		0.26	0.26		0.2	0.2
2017	October	246	C4-Complement	V5_64	Nephelometry	BECKMAN COULTER	g/l	g/l	1	0.12-0.33		0.24	0.24		0.18	0.18
2017	October	246	C4-Complement	V5_20	Nephelometry	SIEMENS HEALTHINEERS	g/l	g/l	1	0.14-0.54		0.31	0.31		0.27	0.27
2017	October	246	C4-Complement	V5_0	Nephelometry	SIEMENS HEALTHINEERS	mg/L	g/l	0.001	100-380		0.3	300		0.27	270
2017	October	246	C4-Complement	V5_41	Nephelometry	SIEMENS HEALTHINEERS	mg/L	g/l	0.001	150-400		0.32	320		0.27	270
2017	October	246	C4-Complement	V5_91	Nephelometry	SIEMENS HEALTHINEERS	mg/dL	g/l	0.01	14 - 40		0.25	25		0.21	21
2017	October	246	C4-Complement	V5_74	Nephelometry	BECKMAN COULTER	g/l	g/l	1	0.09-0.38		0.28	0.28		0.21	0.21
2017	October	246	C4-Complement	V5_4	Nephelometry	SIEMENS (Dade Behring)	mg/dL	g/l	0.01	150-400		0.32	32		0.27	27
2017	October	246	C4-Complement	V5_92	Nephelometry	SIEMENS HEALTHINEERS	mg/dL	g/l	0.01	15.7-47.0		0.267	26.7		0.235	23.5
2017	October	246	C4-Complement	V5_75	Nephelometry	BECKMAN COULTER	mg/dL	g/l	0.01	16.9-55.1		0.182	18.2		0.238	23.8
2017	October	246	C4-Complement	V5_94	Nephelometry	SIEMENS HEALTHINEERS	g/l	g/l	1	0.09-0.33		0.27	0.27		0.24	0.24
2017	October	246	C4-Complement	V5_233	Nephelometry	BECKMAN COULTER	mg/L	g/l	0.001	160-380		0.239	239		0.174	174
2017	October	246	C4-Complement	V5_103	Turbidimetry	other manufacturer	mg/dL	g/l	0.01	10-40		0.246	24.6		0.194	19.4
2017	October	246	C4-Complement	V5_57	Turbidimetry	other manufacturer	mg/dL	g/l	0.01			0.246	24.6		0.198	19.8
2017	October	246	C4-Complement	V5_110	Turbidimetry	other manufacturer	g/l	g/l	1	0.10-0.40		0.26	0.26		0.2	0.2
2017	October	246	C4-Complement	V5_111	Turbidimetry	BECKMAN COULTER	g/l	g/l	1	0.10-0.40		0.28	0.28		0.23	0.23
2017	October	246	C4-Complement	V5_113	other method	other manufacturer	mg/dL	g/l	0.01	10-40		0.246	24.6		0.193	19.3
2017	October	246	C4-Complement	V5_116	Immunodiffusion	BINDING SITE	g/l	g/l	1	0.15-0.57		0.3	0.3		0.22	0.22
2017	October	246	C4-Complement	V5_117	Turbidimetry	other manufacturer	g/l	g/l	1	0.1-0.4		0.23	0.23		0.19	0.19
2017	October	246	C4-Complement	V5_61	Turbidimetry	BINDING SITE	mg/mL	g/l	1	0.170-0.415		0.271	0.271		0.223	0.223
2017	October	246	C4-Complement	V5_119	Turbidimetry	BINDING SITE	g/l	g/l	1	0.1 - 0.4		0.26	0.26		0.22	0.22
2017	October	246	C4-Complement	V5_121	Turbidimetry	BINDING SITE	g/l	g/l	1	0.129-0.392		0.266	0.266		0.218	0.218
2017	October	246	C4-Complement	V5_40	Turbidimetry	BECKMAN COULTER	g/l	g/l	1	0.15-0.55		0.3	0.3		0.23	0.23
2017	October	246	C4-Complement	V5_263	Turbidimetry	other manufacturer	mg/L	g/l	0.001	100-400		0.241	241		0.193	193
2017	October	246	C4-Complement	V5_26	no information	no information		g/l	1			0.268	0.268		0.214	0.214
2017	October	246	C4-Complement	V5_126	Turbidimetry	other manufacturer	mg/L	g/l	0.001	110-310		0.232	232		0.19	190
2017	October	246	C4-Complement	V5_282	other method	other manufacturer	g/l	g/l	1	0.11-0.34		0.27	0.27		0.21	0.21
2017	October	246	C4-Complement	V5_248	Turbidimetry	ABBOTT	g/l	g/l	1	0.10-0.40		0.27	0.27		0.19	0.19
2017	October	246	C4-Complement	V5_128	Turbidimetry	BINDING SITE	g/l	g/l	1	0.16-0.54		0.264	0.264		0.215	0.215
2017	October	246	alternative pathway	V5_155	Immunological test (ELISA)	VITA	%	%	1	30-113		99.1	99.1		77.1	77.1
2017	October	246	alternative pathway	V5_57	Immunological test (ELISA)	EURO DIAGNOSTICA	%	%	1	30-113 %		97.4	97.4		81.2	81.2
2017	October	246	alternative pathway	V5_80	functional test (ELISA)	EURO DIAGNOSTICA	%	%	1	30-113		77	77		67	67
2017	October	246	alternative pathway	V5_284	Immunological test (ELISA)	EURO DIAGNOSTICA	%	%	1	30-113		92	92		82	82
2017	October	246	alternative pathway	V5_10	functional test (ELISA)	EURO DIAGNOSTICA	%	%	1	30-113		86	86		75	75
2017	October	246	alternative pathway	V5_2	functional test (ELISA)	EURO DIAGNOSTICA	%	%	1	>71		85	85		67	67
2017	October	246	alternative pathway	V5_71	Immunological test (ELISA)	EURO DIAGNOSTICA	%	%	1	10-300		92	92		80	80
2017	October	246	alternative pathway	V5_156	Immunological test (ELISA)	EURO DIAGNOSTICA	%	%	1	30 - 113		92	92		71.4	71.4
2017	October	246	alternative pathway	V5_84	functional test (ELISA)	EURO DIAGNOSTICA	%	%	1	>39		81	81		74	74
2017	October	246	alternative pathway	V5_85	Immunological test (ELISA)	EURO DIAGNOSTICA	%	%	1	30 - 113		113	113		102	102
2017	October	246	alternative pathway	V5_157	Immunological test (ELISA)	EURO DIAGNOSTICA	%	%	1	30-113		119	119		88	88
2017	October	246	alternative pathway	V5_116	functional test (ELISA)	EURO DIAGNOSTICA	%	%	1	50-130		57	57		45	45
2017	October	246	alternative pathway	V5_291	functional test (ELISA)	EURO DIAGNOSTICA	%	%	1	30-113		73	73		65	65
2017	October	246	alternative pathway	V5_64	Immunological test (ELISA)	EURO DIAGNOSTICA	%	%	1	30-113		95	95		77	77
2017	October	246	alternative pathway	V5_123	functional test (ELISA)	EURO DIAGNOSTICA	%	%	1	30-113		88	88		70	70
2017	October	246	alternative pathway	V5_40	functional test (ELISA)	EURO DIAGNOSTICA	%	%	1	70-125		80	80		68	68
2017	October	246	alternative pathway	V5_158	other method	EURO DIAGNOSTICA	%	%	1	30-113		79	79		76	76
2017	October	246	alternative pathway	V5_91	functional test (ELISA)	EURO DIAGNOSTICA	%	%	1	> or = 46		84	84		75	75
2017	October	246	alternative pathway	V5_26	functional test (ELISA)	EURO DIAGNOSTICA	%	%	1	60->200		90	90		75	75
2017	October	246	alternative pathway	V5_4	Immunological test (ELISA)	EURO DIAGNOSTICA	%	%	1	20-60		53	53		51	51
2017	October	246	alternative pathway	V5_159	Immunological test (ELISA)	EURO DIAGNOSTICA	U/mL	%	1	30-113		79.9	79.9		62.2	62.2
2017	October	246	alternative pathway	V5_92	functional test (ELISA)	EURO DIAGNOSTICA	%	%	1	65-130		68	68		50	50
2017	October	246	alternative pathway	V5_126	Immunological test (ELISA)	EURO DIAGNOSTICA	%	%	1	30-113		84.4	84.4		74.4	74.4
2017	October	246	alternative pathway	V5_5	Immunological test (ELISA)	EURO DIAGNOSTICA	%	%	1	0-39		50	50		43	43
2017	October	246	alternative pathway	V5_254	Immunological test (ELISA)	EURO DIAGNOSTICA	%	%	1	30-100		98	98		78	78
2017	October	246	alternative pathway	V5_61	hemolytical test (titration -CH50,AH50)	in-house assay	U/mL	%	1	77-159		107	107		87	87
2017	October	246	alternative pathway	V5_150	other method	BINDING SITE	%	%	1	80-120		66	66		56	56
2017	October	246	alternative pathway	V5_285	hemolytical test (titration -CH50,AH50)	BINDING SITE	%	%	1	60-102		62	62		62	62
2017	October	246	alternative pathway	V5_105	hemolytical test (gel)	BINDING SITE	%	%	1	66-129		38.3	38.3		39.3	39.3
2017	October	246	alternative pathway	V5_11	hemolytical test (titration -CH50,AH50)	in-house assay	%	%	1	60-140		123	123		115	115
2017	October	246	alternative pathway	V5_63	hemolytical test (titration -CH50,AH50)	in-house assay	%	%	1	72-128		81	81		64	64
2017	October	246	alternative pathway	V5_110	Immunological test (ELISA)	other manufacturer	%	%	1	>10		223	223		194	194
2017	October	246	alternative pathway	V5_117	other method	BINDING SITE	%	%	1	60-120		59.4	59.4		56.3	56.3
2017	October	246	alternative pathway	V5_72	hemolytical test (titration -CH50,AH50)	in-house assay	%	%	1	50-150		78	78		59	59
2017	October	246	alternative pathway	V5_20	hemolytical test (titration -CH50,AH50)	in-house assay		%	1	80-200		130	130		121	121
2017	October	246	alternative pathway	V5_151	no information	BINDING SITE	%	%	1	54 - 82		76	76		68	68
2017	October	246	alternative pathway	V5_0	hemolytical test (titration -CH50,AH50)	in-house assay	%	%	1	84-150		58	58		74	74
2017	October	246	alternative pathway	V5_70	hemolytical test (titration -CH50,AH50)	in-house assay	%	%	1	>70		72	72		61	61
2017	October	246	alternative pathway	V5_41	hemolytical test (titration -CH50,AH50)	in-house assay	%	%	1	67-128		81	81		51	51
2017	October	246	alternative pathway	V5_263	functional test (ELISA)	in-house assay	%	%	1	67-133		78	78		81	81
2017	October	246	alternative pathway	V5_75	hemolytical test (titration -CH50,AH50)	in-house assay	%	%	1	75-163		81	81		106	106
2017	October	246	alternative pathway	V5_282	hemolytical test (titration -CH50,AH50)	in-house assay	%	%	1	70-130		76	76		53	53
2017	October	246	Classical Pathway	V5_175	Immunological test (ELISA)	QUIDEL	U/mL	%	1	70-180		58.6	58.6		48	48
2017	October	246	Classical Pathway	V5_104	Immunological test (ELISA)	other manufacturer	U/mL	%	1	< 40		61.6	61.6		57.5	57.5
2017	October	246	Classical Pathway	V5_116	functional test (ELISA)	QUIDEL	U/mL	%	1	>70		103	103		68	68
2017	October	246	Classical Pathway	V5_248	Immunological test (ELISA)	other manufacturer	U/mL	%	1	>60		100	100		115	115
2017	October	246	Classical Pathway	V5_155	Immunological test (ELISA)	VITA	%	%	1	69-129		68.9	68.9		53.5	53.5
2017	October	246	Classical Pathway	V5_186	Immunological test (ELISA)	EURO DIAGNOSTICA	%	%	1	69-129		66	66		47	47
2017	October	246	Classical Pathway	V5_174	Immunological test (ELISA)	EURO DIAGNOSTICA	%	%	1	66-113		90	90		78	78
2017	October	246	Classical Pathway	V5_80	functional test (ELISA)	EURO DIAGNOSTICA	%	%	1	69-129		92	92		70	70
2017	October	246	Classical Pathway	V5_284	Immunological test (ELISA)	EURO DIAGNOSTICA	%	%	1	69-129		69	69		60	60
2017	October	246	Classical Pathway	V5_10	functional test (ELISA)	EURO DIAGNOSTICA	%	%	1	69-129		106	106		73	73
2017	October	246	Classical Pathway	V5_2	functional test (ELISA)	EURO DIAGNOSTICA	%	%	1	>70		59	59		43	43
2017	October	246	Classical Pathway	V5_187	Immunological test (ELISA)	VITA	%	%	1	69-129		97	97		70	70
2017	October	246	Classical Pathway	V5_82	Immunological test (ELISA)	VITA	%	%	1	66-113		58	58		73	73
2017	October	246	Classical Pathway	V5_71	Immunological test (ELISA)	EURO DIAGNOSTICA	%	%	1	40-300		119	119		111	111
2017	October	246	Classical Pathway	V5_156	Immunological test (ELISA)	EURO DIAGNOSTICA	%	%	1	69 - 129		78.7	78.7		60.8	60.8
2017	October	246	Classical Pathway	V5_83	Immunological test (ELISA)	VITA	%	%	1	70-130		75	75		60	60
2017	October	246	Classical Pathway	V5_110	Immunological test (ELISA)	other manufacturer	%	%	1	>70		146	146		80	80
2017	October	246	Classical Pathway	V5_84	functional test (ELISA)	EURO DIAGNOSTICA	%	%	1	>74		78	78		69	69
2017	October	246	Classical Pathway	V5_3	Immunological test (ELISA)	VITA	%	%	1	70-130		31	31		34	34
2017	October	246	Classical Pathway	V5_157	Immunological test (ELISA)	EURO DIAGNOSTICA	%	%	1	69-129		87	87		73	73
2017	October	246	Classical Pathway	V5_54	Immunological test (ELISA)	EURO DIAGNOSTICA	%	%	1	66-113		76.7	76.7		67.1	67.1
2017	October	246	Classical Pathway	V5_64	Immunological test (ELISA)	EURO DIAGNOSTICA	%	%	1	69-129		67	67		45	45
2017	October	246	Classical Pathway	V5_123	functional test (ELISA)	EURO DIAGNOSTICA	%	%	1	69-129		88	88		65	65
2017	October	246	Classical Pathway	V5_263	functional test (ELISA)	in-house assay	%	%	1	67-149		99	99		70	70
2017	October	246	Classical Pathway	V5_26	functional test (ELISA)	EURO DIAGNOSTICA	%	%	1	40->200		82	82		68	68
2017	October	246	Classical Pathway	V5_126	Immunological test (ELISA)	EURO DIAGNOSTICA	%	%	1	69-129		67	67		51.3	51.3
2017	October	246	Classical Pathway	V5_5	Immunological test (ELISA)	EURO DIAGNOSTICA	%	%	1	0-74		68	68		53	53
2017	October	246	Classical Pathway	V5_254	Immunological test (ELISA)	EURO DIAGNOSTICA	%	%	1	69-100		67	67		53	53
2017	October	246	Classical Pathway	V5_203	Immunological test (liposome assay)	WAKO	U/mL	%	1	31.6 - 57.6		43.7	43.7		38.5	38.5
2017	October	246	Classical Pathway	V5_192	Immunological test (liposome assay)	WAKO	U/mL	%	1	31.6 - 57.6		43	43		38	38
2017	October	246	Classical Pathway	V5_105	Immunological test (liposome assay)	BINDING SITE	U/mL	%	1	>36		43.8	43.8		40.9	40.9
2017	October	246	Classical Pathway	V5_194	Immunological test (liposome assay)	WAKO	U/mL	%	1	31.6-57.6		37.6	37.6		32.4	32.4
2017	October	246	Classical Pathway	V5_195	Immunological test (liposome assay)	WAKO	U/mL	%	1	31.6-57.6		44.1	44.1		36.2	36.2
2017	October	246	Classical Pathway	V5_260	Immunological test (liposome assay)	WAKO	U/mL	%	1	31.6-57.6		48.2	48.2		43.7	43.7
2017	October	246	Classical Pathway	V5_188	Immunological test (liposome assay)	WAKO	U/mL	%	1	31.6-57.6		41.5	41.5		36.8	36.8
2017	October	246	Classical Pathway	V5_113	Immunological test (liposome assay)	WAKO	U/mL	%	1	31.6-57.6		35	35		31.5	31.5
2017	October	246	Classical Pathway	V5_85	Immunological test (liposome assay)	BINDING SITE	U/mL	%	1	41.68 - 95.06		47.4	47.4		40.6	40.6
2017	October	246	Classical Pathway	V5_267	Immunological test (liposome assay)	WAKO	U/mL	%	1	31.6-57.6		38.7	38.7		34.1	34.1
2017	October	246	Classical Pathway	V5_119	Immunological test (liposome assay)	WAKO	U/mL	%	1	32 - 58		51.5	51.5		41.7	41.7
2017	October	246	Classical Pathway	V5_89	Immunological test (liposome assay)	BINDING SITE	U/mL	%	1	42-95		44	44		38	38
2017	October	246	Classical Pathway	V5_121	Immunological test (liposome assay)	BINDING SITE	U/mL	%	1	41.68-95.06		43	43		40	40
2017	October	246	Classical Pathway	V5_122	Immunological test (liposome assay)	BINDING SITE	U/mL	%	1	41.68-95.06		45.7	45.7		41.1	41.1
2017	October	246	Classical Pathway	V5_23	Immunological test (liposome assay)	WAKO	U/mL	%	1	>31.6		43.8	43.8		35.2	35.2
2017	October	246	Classical Pathway	V5_91	Immunological test (liposome assay)	WAKO	U/mL	%	1	30 - 75		40	40		30	30
2017	October	246	Classical Pathway	V5_74	Immunological test (liposome assay)	BINDING SITE	U/mL	%	1	33-73		45	45		42	42
2017	October	246	Classical Pathway	V5_27	Immunological test (liposome assay)	BINDING SITE	U/mL	%	1	41.6-95.06		47.2	47.2		42.6	42.6
2017	October	246	Classical Pathway	V5_241	Immunological test (liposome assay)	BINDING SITE	U/mL	%	1	31.71-71.36		46.6	46.6		43.6	43.6
2017	October	246	Classical Pathway	V5_200	Immunological test (liposome assay)	WAKO	U/mL	%	1	32.0 - 63.0		43.6	43.6		35.4	35.4
2017	October	246	Classical Pathway	V5_4	Immunological test (liposome assay)	BINDING SITE	U/mL	%	1	41-94		43	43		37	37
2017	October	246	Classical Pathway	V5_159	Immunological test (liposome assay)	BINDING SITE	U/mL	%	1	41-95		44.4	44.4		38.8	38.8
2017	October	246	Classical Pathway	V5_282	Immunological test (liposome assay)	BINDING SITE	U/mL	%	1	41.68-95.06		45	45		41	41
2017	October	246	Classical Pathway	V5_128	Immunological test (liposome assay)	BINDING SITE	U/mL	%	1	32-71		45.6	45.6		42	42
2017	October	246	Classical Pathway	V5_292	Immunological test (liposome assay)	BINDING SITE	U/mL	%	1	42-95		46	46		44	44
2017	October	246	Classical Pathway	V5_150	other method	BINDING SITE	U/mL	%	1	392-1019		741	741		550	550
2017	October	246	Classical Pathway	V5_117	other method	BINDING SITE	U/mL	%	1	>390		864	864		812	812
2017	October	246	Classical Pathway	V5_61	hemolytical test (titration -CH50,AH50)	in-house assay	U/mL	%	1	176-382		208	208		135	135
2017	October	246	Classical Pathway	V5_151	other method	BINDING SITE	U/mL	%	1	499-749		889	889		624	624
2017	October	246	Classical Pathway	V5_223	hemolytical test (titration -CH50,AH50)	in-house assay	U/mL	%	1			86	86		70	70
2017	October	246	Classical Pathway	V5_40	hemolytical test (titration -CH50,AH50)	in-house assay	U/mL	%	1	48-103		51	51		40	40
2017	October	246	Classical Pathway	V5_45	hemolytical test (titration -CH50,AH50)	in-house assay	U/mL	%	1	49-87		60.3	60.3		49.3	49.3
2017	October	246	Classical Pathway	V5_289	other method	BINDING SITE	U/mL	%	1	41.68 - 95.06		40.1	40.1		31.1	31.1
2017	October	246	Classical Pathway	V5_191	other method	SIEMENS (Dade Behring)	%	%	1	70-140		101	101		90	90
2017	October	246	Classical Pathway	V5_207	hemolytical test (titration -CH50,AH50)	SIEMENS (Dade Behring)	%	%	1	70-140		51	51		50.4	50.4
2017	October	246	Classical Pathway	V5_81	other method	SIEMENS (Dade Behring)	%	%	1	85-125		102	102		99.2	99.2
2017	October	246	Classical Pathway	V5_285	hemolytical test (titration -CH50,AH50)	SIEMENS (Dade Behring)	%	%	1	90-150		114	114		92	92
2017	October	246	Classical Pathway	V5_11	hemolytical test (tube)	in-house assay	%	%	1	65-135		69	69		48	48
2017	October	246	Classical Pathway	V5_63	other method	in-house assay	%	%	1	55-145		61	61		45	45
2017	October	246	Classical Pathway	V5_211	hemolytical test (titration -CH50,AH50)	SIEMENS (Dade Behring)	%	%	1	70-140		102	102		98.4	98.4
2017	October	246	Classical Pathway	V5_291	hemolytical test (tube)	SIEMENS (Dade Behring)	%	%	1	60-124		82	82		69	69
2017	October	246	Classical Pathway	V5_72	hemolytical test (titration -CH50,AH50)	in-house assay	%	%	1	80-120		85	85		72	72
2017	October	246	Classical Pathway	V5_20	hemolytical test (titration -CH50,AH50)	in-house assay		%	1	1000-2000		814	814		656	656
2017	October	246	Classical Pathway	V5_0	hemolytical test (titration -CH50,AH50)	in-house assay	%	%	1	82-102		77	77		61	61
2017	October	246	Classical Pathway	V5_70	hemolytical test (titration -CH50,AH50)	in-house assay	%	%	1	50-250		93.2	93.2		78.5	78.5
2017	October	246	Classical Pathway	V5_41	hemolytical test (titration -CH50,AH50)	in-house assay	%	%	1	68-133		61	61		52	52
2017	October	246	Classical Pathway	V5_158	other method	EURO DIAGNOSTICA	%	%	1	69-129		87	87		68	68
2017	October	246	Classical Pathway	V5_92	hemolytical test (titration -CH50,AH50)	other manufacturer	%	%	1	101-300		239	239		181	181
2017	October	246	Classical Pathway	V5_75	hemolytical test (titration -CH50,AH50)	in-house assay	%	%	1	46-142		74	74		68	68
2017	October	246	Classical Pathway	V5_94	hemolytical test (titration -CH50,AH50)	BINDING SITE	%	%	1	>42		36.7	36.7		32.5	32.5
2017	October	246	Classical Pathway	V5_201	hemolytical test (tube)	SIEMENS (Dade Behring)	%	%	1	70-140		111	111		105	105
2017	October	246	Lectin pathway	V5_151	Immunological test (ELISA)	no information	ng/mL	%	1	c/o 1000 ng/ml	>	4000	4000		136	136
2017	October	246	Lectin pathway	V5_41	functional test (ELISA)	in-house assay	U/mL	%	1	50		134	134		4	4
2017	October	246	Lectin pathway	V5_159	Immunological test (ELISA)	EURO DIAGNOSTICA	U/mL	%	1	25-125		53.7	53.7		0	0
2017	October	246	Lectin pathway	V5_80	functional test (ELISA)	EURO DIAGNOSTICA	%	%	1	10-125		75	75	<	1	1
2017	October	246	Lectin pathway	V5_284	Immunological test (ELISA)	EURO DIAGNOSTICA	%	%	1	0-125		90	90		0	0
2017	October	246	Lectin pathway	V5_10	functional test (ELISA)	EURO DIAGNOSTICA	%	%	1	0-125		78	78		0	0
2017	October	246	Lectin pathway	V5_11	functional test (ELISA)	EURO DIAGNOSTICA	%	%	1	0-125		84	84		0	0
2017	October	246	Lectin pathway	V5_2	functional test (ELISA)	EURO DIAGNOSTICA	%	%	1	>49		76	76		0	0
2017	October	246	Lectin pathway	V5_63	functional test (ELISA)	EURO DIAGNOSTICA	%	%	1	0-125		68	68		0	0
2017	October	246	Lectin pathway	V5_71	Immunological test (ELISA)	EURO DIAGNOSTICA	%	%	1	10-300		175	175		1	1
2017	October	246	Lectin pathway	V5_156	Immunological test (ELISA)	EURO DIAGNOSTICA	%	%	1	5 - 125		78.2	78.2		0.35	0.35
2017	October	246	Lectin pathway	V5_84	functional test (ELISA)	EURO DIAGNOSTICA	%	%	1	>10		102	102		0	0
2017	October	246	Lectin pathway	V5_157	Immunological test (ELISA)	EURO DIAGNOSTICA	%	%	1	0-125		122	122		0	0
2017	October	246	Lectin pathway	V5_64	Immunological test (ELISA)	EURO DIAGNOSTICA	%	%	1	0-125		76	76		2	2
2017	October	246	Lectin pathway	V5_123	functional test (ELISA)	EURO DIAGNOSTICA	%	%	1	0-125		109	109		0	0
2017	October	246	Lectin pathway	V5_0	functional test (ELISA)	in-house assay	%	%	1	35-115		94	94	<	10	10
2017	October	246	Lectin pathway	V5_40	functional test (ELISA)	EURO DIAGNOSTICA	%	%	1	35-130		75	75		0	0
2017	October	246	Lectin pathway	V5_158	other method	EURO DIAGNOSTICA	%	%	1	0-125		83	83		0.3	0.3
2017	October	246	Lectin pathway	V5_26	functional test (ELISA)	EURO DIAGNOSTICA	%	%	1	40->200		102	102		0	0
2017	October	246	Lectin pathway	V5_92	functional test (ELISA)	EURO DIAGNOSTICA	%	%	1	10-100		121	121		0	0
2017	October	246	Lectin pathway	V5_75	functional test (ELISA)	EURO DIAGNOSTICA	%	%	1	4-141		25	25		87	87
2017	October	246	Lectin pathway	V5_126	Immunological test (ELISA)	EURO DIAGNOSTICA	%	%	1	0-125		84.3	84.3		0.1	0.1
2017	October	246	Lectin pathway	V5_5	Immunological test (ELISA)	EURO DIAGNOSTICA	%	%	1	0-10		80	80		0	0
2017	October	246	Lectin pathway	V5_254	Immunological test (ELISA)	EURO DIAGNOSTICA	%	%	1	69-100		82	82		0	0
2017	October	246	C1 Inhibitor: protein	V5_174	Nephelometry	SIEMENS (Dade Behring)	g/l	g/l	1	0.17-0.44		0.25	0.25		0.24	0.24
2017	October	246	C1 Inhibitor: protein	V5_175	Nephelometry	SIEMENS (Dade Behring)	mg/L	g/l	0.001	210-390		0.23	230		0.231	231
2017	October	246	C1 Inhibitor: protein	V5_104	Nephelometry	SIEMENS (Dade Behring)		g/l	1	0.17 - 0.44		0.26	0.26		0.25	0.25
2017	October	246	C1 Inhibitor: protein	V5_207	Nephelometry	SIEMENS HEALTHINEERS	mg/L	g/l	0.001	220-440		0.234	234		0.239	239
2017	October	246	C1 Inhibitor: protein	V5_220	Nephelometry	SIEMENS HEALTHINEERS	mg/L	g/l	0.001	21-39		0.245	245		0.255	255
2017	October	246	C1 Inhibitor: protein	V5_105	Nephelometry	SIEMENS (Dade Behring)	g/l	g/l	1	0.1-0.3		0.251	0.251		0.232	0.232
2017	October	246	C1 Inhibitor: protein	V5_209	Nephelometry	SIEMENS HEALTHINEERS	mg/dL	g/l	0.01	21-39		0.211	21.1		0.237	23.7
2017	October	246	C1 Inhibitor: protein	V5_11	Nephelometry	BINDING SITE	g/l	g/l	1	0.20-0.47		0.36	0.36		0.3	0.3
2017	October	246	C1 Inhibitor: protein	V5_2	Nephelometry	SIEMENS HEALTHINEERS	g/l	g/l	1	0.21-0.40		0.23	0.23		0.24	0.24
2017	October	246	C1 Inhibitor: protein	V5_82	Nephelometry	SIEMENS (Dade Behring)	g/l	g/l	1	0.21-0.39		0.265	0.265		0.242	0.242
2017	October	246	C1 Inhibitor: protein	V5_211	Nephelometry	SIEMENS HEALTHINEERS	mg/dL	g/l	0.01	21-39		0.237	23.7		0.239	23.9
2017	October	246	C1 Inhibitor: protein	V5_83	Nephelometry	SIEMENS (Dade Behring)	g/l	g/l	1	0.21-0.39		0.27	0.27		0.24	0.24
2017	October	246	C1 Inhibitor: protein	V5_110	Nephelometry	SIEMENS HEALTHINEERS	g/l	g/l	1	0.21-0.39		0.269	0.269		0.26	0.26
2017	October	246	C1 Inhibitor: protein	V5_290	Nephelometry	SIEMENS (Dade Behring)	mg/dL	g/l	0.01	18-32		0.24	24		0.25	25
2017	October	246	C1 Inhibitor: protein	V5_72	Nephelometry	other manufacturer	g/l	g/l	1	0.16-0.36		0.28	0.28		0.24	0.24
2017	October	246	C1 Inhibitor: protein	V5_20	Nephelometry	SIEMENS HEALTHINEERS	g/l	g/l	1	0.15-0.35		0.25	0.25		0.24	0.24
2017	October	246	C1 Inhibitor: protein	V5_223	Nephelometry	SIEMENS (Dade Behring)	mg/L	g/l	0.001			0.268	268		0.236	236
2017	October	246	C1 Inhibitor: protein	V5_23	Nephelometry	SIEMENS HEALTHINEERS	g/l	g/l	1	0.21-0.39		0.26	0.26		0.26	0.26
2017	October	246	C1 Inhibitor: protein	V5_0	Nephelometry	SIEMENS HEALTHINEERS	mg/L	g/l	0.001	206-358		0.29	290		0.26	260
2017	October	246	C1 Inhibitor: protein	V5_70	Nephelometry	SIEMENS (Dade Behring)	mg/dL	g/l	0.01	16-33		0.241	24.1		0.253	25.3
2017	October	246	C1 Inhibitor: protein	V5_41	Nephelometry	SIEMENS HEALTHINEERS	g/l	g/l	1	0.23-0.34		0.27	0.27		0.26	0.26
2017	October	246	C1 Inhibitor: protein	V5_91	Nephelometry	SIEMENS HEALTHINEERS	mg/dL	g/l	0.01	19 - 37		0.27	27		0.25	25
2017	October	246	C1 Inhibitor: protein	V5_200	Nephelometry	SIEMENS (Dade Behring)	g/l	g/l	1	0.21 - 0.39		0.24	0.24		0.22	0.22
2017	October	246	C1 Inhibitor: protein	V5_4	Nephelometry	SIEMENS (Dade Behring)	mg/dL	g/l	0.01	16-27		0.19	19		0.2	20
2017	October	246	C1 Inhibitor: protein	V5_92	Nephelometry	SIEMENS HEALTHINEERS	mg/dL	g/l	0.01	21-39		0.25	25		0.239	23.9
2017	October	246	C1 Inhibitor: protein	V5_94	Nephelometry	SIEMENS HEALTHINEERS	g/l	g/l	1	0.21-0.39		0.21	0.21		0.24	0.24
2017	October	246	C1 Inhibitor: protein	V5_248	Nephelometry	SIEMENS (Dade Behring)	g/l	g/l	1	0.21-0.39		0.24	0.24		0.24	0.24
2017	October	246	C1 Inhibitor: protein	V5_63	Immunodiffusion	BINDING SITE	mg/L	g/l	0.001	195-345		0.279	279		0.23	230
2017	October	246	C1 Inhibitor: protein	V5_71	Immunodiffusion	BINDING SITE	g/l	g/l	1	0.150-0.350		0.265	0.265		0.247	0.247
2017	October	246	C1 Inhibitor: protein	V5_117	other method	BINDING SITE	g/l	g/l	1	0.22-0.38		0.312	0.312		0.277	0.277
2017	October	246	C1 Inhibitor: protein	V5_64	Rocket-immunoelectrophoresis	other manufacturer	g/l	g/l	1	0.24-0.51		0.35	0.35		0.3	0.3
2017	October	246	C1 Inhibitor: protein	V5_61	Turbidimetry	BINDING SITE	mg/dL	g/l	0.01	20-37		0.29	29		0.25	25
2017	October	246	C1 Inhibitor: protein	V5_119	Turbidimetry	BINDING SITE	g/l	g/l	1	0.22 - 0.38		0.27	0.27		0.28	0.28
2017	October	246	C1 Inhibitor: protein	V5_40	Immunodiffusion	in-house assay	g/l	g/l	1	0.15-0.3		0.2	0.2		0.17	0.17
2017	October	246	C1 Inhibitor: protein	V5_74	Turbidimetry	BINDING SITE	g/l	g/l	1	0.22-0.38		0.29	0.29		0.26	0.26
2017	October	246	C1 Inhibitor: protein	V5_26	no information	no information		g/l	1			0.263	0.263		0.24	0.24
2017	October	246	C1 Inhibitor: protein	V5_126	Immunological test (ELISA)	other manufacturer	mg/L	g/l	0.001	not determined		0.068	68.1		0.056	56.3
2017	October	246	C1 Inhibitor: protein	V5_128	Turbidimetry	BINDING SITE	g/l	g/l	1	0.19-0.32		0.301	0.301		0.277	0.277
2017	October	246	C1 Inhibitor: protein	V5_276	Immunodiffusion	other manufacturer	mg/dL	g/l	0.01			0.212	21.2		0.234	23.4
2017	October	246	C1 Inhibitor: activity	V5_0	chromogenic assay	in-house assay	U/mL	%	1	17.2-27.4		112	112		109	109
2017	October	246	C1 Inhibitor: activity	V5_41	chromogenic assay	SIEMENS (Dade Behring)	U/mL	%	1	0.63-1.82		1.08	1.08		1	1
2017	October	246	C1 Inhibitor: activity	V5_220	chromogenic assay	SIEMENS (Dade Behring)	%	%	1	70-130		108	108		93	93
2017	October	246	C1 Inhibitor: activity	V5_105	chromogenic assay	TECHNOCLONE	%	%	1	70-130		101	101		97.3	97.3
2017	October	246	C1 Inhibitor: activity	V5_11	chromogenic assay	TECHNOCLONE	%	%	1	70-130		108	108		100	100
2017	October	246	C1 Inhibitor: activity	V5_63	chromogenic assay	TECHNOCLONE	%	%	1	70-130		54	54		33	33
2017	October	246	C1 Inhibitor: activity	V5_83	chromogenic assay	SIEMENS (Dade Behring)	%	%	1	70-130		112	112		98	98
2017	October	246	C1 Inhibitor: activity	V5_290	chromogenic assay	SIEMENS (Dade Behring)	%	%	1	70-130		108	108		98	98
2017	October	246	C1 Inhibitor: activity	V5_117	chromogenic assay	TECHNOCLONE	%	%	1	70-130		77.3	77.3		77	77
2017	October	246	C1 Inhibitor: activity	V5_72	chromogenic assay	SIEMENS (Dade Behring)	%	%	1	72-129		87	87		82	82
2017	October	246	C1 Inhibitor: activity	V5_61	chromogenic assay	TECHNOCLONE	%	%	1	74-174		109	109		93	93
2017	October	246	C1 Inhibitor: activity	V5_119	chromogenic assay	SIEMENS (Dade Behring)	%	%	1	70 - 130		100	100		94	94
2017	October	246	C1 Inhibitor: activity	V5_23	chromogenic assay	other manufacturer	%	%	1	70-130		102	102		86	86
2017	October	246	C1 Inhibitor: activity	V5_70	chromogenic assay	SIEMENS (Dade Behring)	%	%	1	50-110		111	111		103	103
2017	October	246	C1 Inhibitor: activity	V5_4	chromogenic assay	SIEMENS (Dade Behring)	%	%	1	70-130		100	100		94	94
2017	October	246	C1 Inhibitor: activity	V5_75	chromogenic assay	TECHNOCLONE	%	%	1	68-129		116	116		105	105
2017	October	246	C1 Inhibitor: activity	V5_126	chromogenic assay	other manufacturer	%	%	1	77.6-144.0		114	114		104	104
2017	October	246	C1 Inhibitor: activity	V5_175	Immunological test (ELISA)	QUIDEL	%	%	1	>68%	>	86	86	>	86	86
2017	October	246	C1 Inhibitor: activity	V5_2	Immunological test (ELISA)	QUIDEL	%	%	1	>68		82	82		86	86
2017	October	246	C1 Inhibitor: activity	V5_211	Immunological test (ELISA)	QUIDEL	%	%	1	>68	>	86	86	>	86	86
2017	October	246	C1 Inhibitor: activity	V5_110	Immunological test (ELISA)	other manufacturer	%	%	1	>68	>	86	86	>	86	86
2017	October	246	C1 Inhibitor: activity	V5_64	other method	other manufacturer	%	%	1	>74		100	100		97	97
2017	October	246	C1 Inhibitor: activity	V5_20	Immunological test (ELISA)	QUIDEL	%	%	1	65		84	84		86	86
2017	October	246	C1 Inhibitor: activity	V5_40	Immunological test (ELISA)	QUIDEL	%	%	1	70-110		101	101		95	95
2017	October	246	C1 Inhibitor: activity	V5_91	Immunological test (ELISA)	QUIDEL	%	%	1	> or = 41		86	86		80	80
2017	October	246	C1 Inhibitor: activity	V5_26	no information	no information		%	1			100	100		101	101
2017	October	246	C1 Inhibitor: activity	V5_92	Immunological test (ELISA)	QUIDEL	%	%	1	60-125		105	105		106	106
2017	October	246	C1 Inhibitor: activity	V5_94	no information	no information		%	1	>68		100	100		100	100
2017	October	246	C1 Inhibitor: activity	V5_277	other method	other manufacturer		%	1	15-35		25	25		22.7	22.7
2017	October	246	C1q Protein	V5_276	Immunological test (ELISA)	other manufacturer	mg/mL	g/l	1			10.6	10.6		13.9	13.9
2017	October	246	C1q Protein	V5_26	no information	no information	%	g/l	1			50	50		104	104
2017	October	246	C1q Protein	V5_150	Immunodiffusion	SIEMENS (Dade Behring)	mg/L	g/l	0.001	50-250		0.223	223		0.206	206
2017	October	246	C1q Protein	V5_105	Immunodiffusion	BINDING SITE	mg/L	g/l	0.001	100-250		0.23	230		0.148	148
2017	October	246	C1q Protein	V5_11	Immunodiffusion	SIEMENS (Dade Behring)	mg/L	g/l	0.001	50-250		0.189	189		0.206	206
2017	October	246	C1q Protein	V5_2	Immunodiffusion	BINDING SITE	mg/L	g/l	0.001	118-244		0.129	129		0.142	142
2017	October	246	C1q Protein	V5_63	Immunodiffusion	BINDING SITE	mg/L	g/l	0.001	118-244		0.188	188		0.138	138
2017	October	246	C1q Protein	V5_71	Immunodiffusion	BINDING SITE	g/l	g/l	1	0.100-0.250		0.162	0.162		0.141	0.141
2017	October	246	C1q Protein	V5_293	Immunodiffusion	SIEMENS HEALTHINEERS	mg/L	g/l	0.001	50-250		0.195	195		0.172	172
2017	October	246	C1q Protein	V5_290	Immunodiffusion	SIEMENS (Dade Behring)	mg/dL	g/l	0.01	10-25		0.149	14.9		0.156	15.6
2017	October	246	C1q Protein	V5_117	Immunodiffusion	other manufacturer	mg/L	g/l	0.001	20-120		0.154	154		0.164	164
2017	October	246	C1q Protein	V5_20	Immunodiffusion	BINDING SITE	mg/L	g/l	0.001	50-250		0.162	162		0.128	128
2017	October	246	C1q Protein	V5_61	Immunodiffusion	in-house assay	mg/L	g/l	0.001	83-125		0.125	125		0.11	110
2017	October	246	C1q Protein	V5_23	Immunodiffusion	BINDING SITE	mg/L	g/l	0.001	118-238		0.162	162		0.141	141
2017	October	246	C1q Protein	V5_70	Immunodiffusion	BINDING SITE	mg/L	g/l	0.001	100-300		0.159	159		0.175	175
2017	October	246	C1q Protein	V5_159	Immunodiffusion	BINDING SITE	g/l	g/l	1	0.1-0.25		0.324	0.324		0.28	0.28
2017	October	246	C1q Protein	V5_92	Immunodiffusion	in-house assay	mg/dL	g/l	0.01	5.1-7.5		0.06	6		0.066	6.6
2017	October	246	C1q Protein	V5_277	Immunodiffusion	SIEMENS HEALTHINEERS	mg/L	g/l	0.001	50-250		0.278	278		0.34	340
2017	October	246	C1q Protein	V5_174	Nephelometry	SIEMENS (Dade Behring)	g/l	g/l	1	0.05-0.25		0.17	0.17		0.19	0.19
2017	October	246	C1q Protein	V5_104	Nephelometry	SIEMENS (Dade Behring)	mg/L	g/l	0.001	100 - 250		0.236	236		0.245	245
2017	October	246	C1q Protein	V5_188	Nephelometry	SIEMENS HEALTHINEERS	g/l	g/l	1	0.1-0.25		0.18	0.18		0.197	0.197
2017	October	246	C1q Protein	V5_72	other method	other manufacturer	mg/L	g/l	0.001	70-300		0.159	159		0.151	151
2017	October	246	C1q Protein	V5_64	Rocket-immunoelectrophoresis	in-house assay	g/l	g/l	1	0.17-0.28		0.2	0.2		0.18	0.18
2017	October	246	C1q Protein	V5_223	Nephelometry	SIEMENS (Dade Behring)	mg/L	g/l	0.001			0.19	190		0.187	187
2017	October	246	C1q Protein	V5_0	Nephelometry	BECKMAN COULTER	mg/L	g/l	0.001	154-258		0.16	160		0.19	190
2017	October	246	C1q Protein	V5_40	Immunological test (ELISA)	in-house assay	mg/L	g/l	0.001	60-180		0.094	94		0.076	76
2017	October	246	C1q Protein	V5_41	Nephelometry	in-house assay	mg/L	g/l	0.001	127-201		0.182	182		0.159	159
2017	October	246	C1q Protein	V5_91	Nephelometry	other manufacturer	mg/dL	g/l	0.01	22.12.2023 00:00:00		0.16	16		0.2	20
2017	October	246	C1q Protein	V5_200	Nephelometry	SIEMENS (Dade Behring)	g/l	g/l	1	0.083 - 0.125		0.079	0.079		0.138	0.138
2017	October	246	C1q Protein	V5_4	Nephelometry	SIEMENS (Dade Behring)	mg/dL	g/l	0.01	23-36		0.24	24		0.36	36
2017	October	246	C1q Protein	V5_75	other method	other manufacturer	mg/dL	g/l	0.01	0.0098-0.0247		0	0.006		0	0.006
2017	October	246	C1q Protein	V5_126	Immunological test (ELISA)	other manufacturer	mg/L	g/l	0.001	not determined		0.102	102		0.084	84.4
2017	October	246	Complement factor H	V5_64	Rocket-immunoelectrophoresis	in-house assay	%	mg/L	1	69-154		118	118		103	103
2017	October	246	Complement factor H	V5_0	Immunological test (ELISA)	in-house assay	%	mg/L	1	70-130		91	91		90	90
2017	October	246	Complement factor H	V5_11	Rocket-immunoelectrophoresis	in-house assay	mg/L	mg/L	1	284-528		465	465		395	395
2017	October	246	Complement factor H	V5_2	Immunological test (ELISA)	other manufacturer	mg/L	mg/L	1	400-800		718	718		622	622
2017	October	246	Complement factor H	V5_63	Immunodiffusion	BINDING SITE	mg/L	mg/L	1	345-590		509	509		479	479
2017	October	246	Complement factor H	V5_116	Immunological test (ELISA)	no information	mg/L	mg/L	1	180-420		276	276		240	240
2017	October	246	Complement factor H	V5_20	Immunodiffusion	BINDING SITE	mg/L	mg/L	1	345590		581	581		427	427
2017	October	246	Complement factor H	V5_61	Immunodiffusion	in-house assay	µg/mL	mg/L	1	160-412		215	215		178	178
2017	October	246	Complement factor H	V5_40	Immunological test (ELISA)	in-house assay	mg/L	mg/L	1	250-880		612	612		694	694
2017	October	246	Complement factor H	V5_70	Immunological test (ELISA)	in-house assay	mg/dL	mg/L	10	12-56		209	20.9		192	19.2
2017	October	246	Complement factor H	V5_41	Immunological test (ELISA)	in-house assay	mg/L	mg/L	1	150-600		230	230		238	238
2017	October	246	Complement factor H	V5_158	Immunological test (ELISA)	in-house assay	µg/mL	mg/L	1	122-315		300	300		255	255
2017	October	246	Complement factor H	V5_91	Nephelometry	other manufacturer	mg/dL	mg/L	10	23.6 - 43.1		226	22.6		151	15.1
2017	October	246	Complement factor H	V5_278	Rocket-immunoelectrophoresis	other manufacturer	mg/L	mg/L	1	250-550		589	589		453	453
2017	October	246	Complement factor H	V5_4	Nephelometry	BINDING SITE	mg/dL	mg/L	10	37-73		490	49		440	44
2017	October	246	Complement factor H	V5_159	Immunodiffusion	BINDING SITE	mg/L	mg/L	1	340-590		597	597		532	532
2017	October	246	Complement factor H	V5_92	Immunodiffusion	in-house assay	mg/dL	mg/L	10	37-68		644	64.4		743	74.3
2017	October	246	Complement factor H	V5_75	Immunological test (ELISA)	other manufacturer	µg/mL	mg/L	1	134-305		234	234		287	287
2017	October	246	Complement factor H	V5_126	Immunological test (ELISA)	other manufacturer	mg/L	mg/L	1	285.9-710.7		539	539		501	501
2017	October	246	Complement factor H	V5_5	Immunodiffusion	in-house assay	mg/L	mg/L	1	0-12		27	27		24	24
2017	October	246	Complement factor H	V5_248	Immunodiffusion	BINDING SITE	mg/L	mg/L	1	>70		614	614		581	581
2017	October	246	Complement factor H	V5_233	Immunological test (ELISA)	in-house assay	mg/L	mg/L	1	173-507		286	286		240	240
2017	October	246	Complement factor I	V5_64	Rocket-immunoelectrophoresis	in-house assay	%	mg/L	1	60-152		105	105		93	93
2017	October	246	Complement factor I	V5_0	Immunological test (ELISA)	in-house assay	%	mg/L	1	70-130		91	91		78	78
2017	October	246	Complement factor I	V5_40	Immunodiffusion	in-house assay	%	mg/L	1	70-130		86	86		72	72
2017	October	246	Complement factor I	V5_70	Immunological test (ELISA)	in-house assay	%	mg/L	1	71-115		95.7	95.7		91.9	91.9
2017	October	246	Complement factor I	V5_278	Rocket-immunoelectrophoresis	other manufacturer	%	mg/L	1	75-130		114	114		98	98
2017	October	246	Complement factor I	V5_5	Immunodiffusion	in-house assay	%	mg/L	1	0-45		54	54		60	60
2017	October	246	Complement factor I	V5_11	Immunological test (ELISA)	in-house assay	mg/L	mg/L	1	18-48		25	25		21	21
2017	October	246	Complement factor I	V5_2	Immunological test (ELISA)	other manufacturer	mg/L	mg/L	1	38-58		37.7	37.7		37	37
2017	October	246	Complement factor I	V5_63	Immunodiffusion	BINDING SITE	mg/L	mg/L	1	38-58		59.8	59.8		55.4	55.4
2017	October	246	Complement factor I	V5_116	Immunodiffusion	BINDING SITE	mg/L	mg/L	1	16-40		33.8	33.8		25.7	25.7
2017	October	246	Complement factor I	V5_20	Immunodiffusion	BINDING SITE	mg/L	mg/L	1	38-58		65.3	65.3		49	49
2017	October	246	Complement factor I	V5_61	Immunodiffusion	in-house assay	µg/mL	mg/L	1	29.3-58.5		35.7	35.7		32	32
2017	October	246	Complement factor I	V5_41	Immunodiffusion	in-house assay		mg/L	1			1	1		1	1
2017	October	246	Complement factor I	V5_4	Nephelometry	BINDING SITE	mg/dL	mg/L	10	4.0-10.7		59	5.9		103	10.3
2017	October	246	Complement factor I	V5_159	Immunodiffusion	BINDING SITE	mg/L	mg/L	1	40-60		25.5	25.5		26.9	26.9
2017	October	246	Complement factor I	V5_92	Immunodiffusion	in-house assay	mg/dL	mg/L	10	2.4-4.9		41	4.1		48	4.8
2017	October	246	Complement factor I	V5_126	Immunological test (ELISA)	other manufacturer	mg/L	mg/L	1	28.8-55.6		34.2	34.2		25.4	25.4
2017	October	246	Complement factor I	V5_248	Immunodiffusion	BINDING SITE	mg/L	mg/L	1	>7		25.5	25.5		24.1	24.1
2017	March	246	C3-Complement	V5_9	Nephelometry	SIEMENS HEALTHINEERS	g/l	g/l	1	0.90-1.80		1.3	1.3		1.06	1.06
2017	March	246	C3-Complement	V5_10	Nephelometry	SIEMENS HEALTHINEERS	g/l	g/l	1	0.67-1.29		1.21	1.21		0.91	0.91
2017	March	246	C3-Complement	V5_105	Nephelometry	SIEMENS (Dade Behring)	g/l	g/l	1	0.9-1.8		1.35	1.35		1.11	1.11
2017	March	246	C3-Complement	V5_11	Nephelometry	BINDING SITE	g/l	g/l	1	0.89-1.87		1.4	1.4		1.04	1.04
2017	March	246	C3-Complement	V5_82	Nephelometry	SIEMENS (Dade Behring)	g/l	g/l	1	0.9-1.8		1.28	1.28		1.04	1.04
2017	March	246	C3-Complement	V5_71	Nephelometry	BECKMAN COULTER	g/l	g/l	1	0.5-1.2		1.2	1.2		0.881	0.881
2017	March	246	C3-Complement	V5_83	Nephelometry	SIEMENS (Dade Behring)	g/l	g/l	1	0.90-1.80		1.3	1.3		1.09	1.09
2017	March	246	C3-Complement	V5_294	Nephelometry	SIEMENS (Dade Behring)	g/l	g/l	1	0.5-1.5		1.33	1.33		1.07	1.07
2017	March	246	C3-Complement	V5_110	other method	other manufacturer	g/l	g/l	1	0.90-1.80		1.19	1.19		0.25	0.25
2017	March	246	C3-Complement	V5_111	other method	BECKMAN COULTER	g/l	g/l	1			1.35	1.35		1.09	1.09
2017	March	246	C3-Complement	V5_15	other method	BECKMAN COULTER	g/l	g/l	1	0.83-1.78		1.35	1.35		1	1
2017	March	246	C3-Complement	V5_113	other method	other manufacturer	mg/dL	g/l	0.01	90 - 180		1.14	114		1.03	103
2017	March	246	C3-Complement	V5_85	Nephelometry	SIEMENS HEALTHINEERS	g/l	g/l	1	0.8-1.8		1.47	1.47		1.09	1.09
2017	March	246	C3-Complement	V5_37	Nephelometry	BECKMAN COULTER	g/l	g/l	1	0.5-1.2		0.998	0.998		0.817	0.817
2017	March	246	C3-Complement	V5_290	Nephelometry	SIEMENS (Dade Behring)	g/l	g/l	1	0.9-1.8		1.32	1.32		1.09	1.09
2017	March	246	C3-Complement	V5_117	Nephelometry	SIEMENS (Dade Behring)	g/l	g/l	1	0.9-1.8		1.28	1.28		1.03	1.03
2017	March	246	C3-Complement	V5_64	Nephelometry	BECKMAN COULTER	g/l	g/l	1	0.77-1.38		1.09	1.09		0.8	0.8
2017	March	246	C3-Complement	V5_119	other method	BINDING SITE		g/l	1	0.83-1.8		1.23	1.23		0.99	0.99
2017	March	246	C3-Complement	V5_151	Nephelometry	SIEMENS (Dade Behring)	g/l	g/l	1	0.9-1.8		1.4	1.4		1.07	1.07
2017	March	246	C3-Complement	V5_50	Nephelometry	SIEMENS (Dade Behring)	g/l	g/l	1	0.8-1.8		1.41	1.41		1.13	1.13
2017	March	246	C3-Complement	V5_121	other method	BINDING SITE	g/l	g/l	1	0.811-1.570		1.28	1.28		1.04	1.04
2017	March	246	C3-Complement	V5_295	Nephelometry	SIEMENS HEALTHINEERS	g/l	g/l	1	0.9-1.8		1.36	1.36		1.03	1.03
2017	March	246	C3-Complement	V5_0	Nephelometry	SIEMENS HEALTHINEERS	mg/L	g/l	0.001	880-1650		1.4	1400		1.02	1020
2017	March	246	C3-Complement	V5_74	no information	no information		g/l	1	0.6-1.25		1.25	1.25		0.86	0.86
2017	March	246	C3-Complement	V5_26	Nephelometry	no information	g/l	g/l	1	0.71-1.41		1.36	1.36		1.1	1.1
2017	March	246	C3-Complement	V5_4	Nephelometry	SIEMENS (Dade Behring)	mg/dL	g/l	0.01	72-156		1.36	136		1.09	109
2017	March	246	C3-Complement	V5_296	other method	BINDING SITE	g/l	g/l	1	0.81-1.57		1.25	1.25		1	1
2017	March	246	C3-Complement	V5_92	Nephelometry	SIEMENS HEALTHINEERS	mg/dL	g/l	0.01	62-184		1.42	142		1.15	115
2017	March	246	C3-Complement	V5_282	other method	other manufacturer	g/l	g/l	1	0.72-1.51		1.34	1.34		1	1
2017	March	246	C3-Complement	V5_94	Nephelometry	SIEMENS HEALTHINEERS	g/l	g/l	1	0.75-1.35		1.33	1.33		1.02	1.02
2017	March	246	C3-Complement	V5_128	other method	BINDING SITE	g/l	g/l	1	0.86-2.26		1.51	1.51		1.14	1.14
2017	March	246	C4-Complement	V5_9	Nephelometry	SIEMENS HEALTHINEERS	g/l	g/l	1	0.10-0.40		0.28	0.28		0.22	0.22
2017	March	246	C4-Complement	V5_10	Nephelometry	SIEMENS HEALTHINEERS	g/l	g/l	1	0.13-0.32		0.26	0.26		0.17	0.17
2017	March	246	C4-Complement	V5_105	Nephelometry	SIEMENS (Dade Behring)	g/l	g/l	1	0.1-0.34		0.29	0.29		0.22	0.22
2017	March	246	C4-Complement	V5_11	Nephelometry	BINDING SITE	g/l	g/l	1	0.165-0.38		0.27	0.27		0.2	0.2
2017	March	246	C4-Complement	V5_82	Nephelometry	SIEMENS (Dade Behring)	g/l	g/l	1	0.1-0.4		0.292	0.292		0.218	0.218
2017	March	246	C4-Complement	V5_71	Nephelometry	BECKMAN COULTER	g/l	g/l	1	0.15-0.4		0.24	0.24		0.173	0.173
2017	March	246	C4-Complement	V5_83	Nephelometry	SIEMENS (Dade Behring)	g/l	g/l	1	0.10-0.40		0.27	0.27		0.21	0.21
2017	March	246	C4-Complement	V5_294	Nephelometry	SIEMENS (Dade Behring)	g/l	g/l	1	0.12-0.42		0.26	0.26		0.19	0.19
2017	March	246	C4-Complement	V5_110	other method	other manufacturer	g/l	g/l	1	0.10-0.40		0.98	0.98		0.17	0.17
2017	March	246	C4-Complement	V5_111	other method	BECKMAN COULTER	g/l	g/l	1			0.28	0.28		0.19	0.19
2017	March	246	C4-Complement	V5_15	other method	BECKMAN COULTER	g/l	g/l	1	0.10-0.40		0.28	0.28		0.18	0.18
2017	March	246	C4-Complement	V5_113	other method	other manufacturer	mg/dL	g/l	0.01	10-40		0.257	25.7		0.202	20.2
2017	March	246	C4-Complement	V5_85	Nephelometry	SIEMENS HEALTHINEERS	g/l	g/l	1	0.1-0.4		0.29	0.29		0.21	0.21
2017	March	246	C4-Complement	V5_37	Nephelometry	BECKMAN COULTER	g/l	g/l	1	0.15-0.40		0.214	0.214		0.16	0.16
2017	March	246	C4-Complement	V5_290	Nephelometry	SIEMENS (Dade Behring)	g/l	g/l	1	0.1-0.4		0.28	0.28		0.24	0.24
2017	March	246	C4-Complement	V5_117	Nephelometry	SIEMENS (Dade Behring)	g/l	g/l	1	0.18-0.48		0.281	0.281		0.209	0.209
2017	March	246	C4-Complement	V5_64	Nephelometry	BECKMAN COULTER	g/l	g/l	1	0.12-0.33		0.22	0.22		0.16	0.16
2017	March	246	C4-Complement	V5_119	other method	BINDING SITE		g/l	1	0.1-0.4		0.24	0.24		0.18	0.18
2017	March	246	C4-Complement	V5_151	Nephelometry	SIEMENS (Dade Behring)	g/l	g/l	1	0.1-0.4		0.293	0.293		0.222	0.222
2017	March	246	C4-Complement	V5_50	Nephelometry	SIEMENS (Dade Behring)		g/l	1	0.1-0.4		0.26	0.26		0.22	0.22
2017	March	246	C4-Complement	V5_121	other method	BINDING SITE	g/l	g/l	1	0.129-0.392		0.264	0.264		0.202	0.202
2017	March	246	C4-Complement	V5_295	Nephelometry	SIEMENS HEALTHINEERS	g/l	g/l	1	0.1-0.4		0.28	0.28		0.22	0.22
2017	March	246	C4-Complement	V5_0	Nephelometry	SIEMENS HEALTHINEERS	mg/L	g/l	0.001	100-380		0.302	302		0.219	219
2017	March	246	C4-Complement	V5_74	no information	no information		g/l	1	0.09-0.38		0.22	0.22		0.16	0.16
2017	March	246	C4-Complement	V5_26	Nephelometry	no information	g/l	g/l	1	0.12-0.34		0.279	0.279		0.211	0.211
2017	March	246	C4-Complement	V5_4	Nephelometry	SIEMENS (Dade Behring)	mg/dL	g/l	0.01	10-46		0.3	30		0.18	18
2017	March	246	C4-Complement	V5_296	other method	BINDING SITE	g/l	g/l	1	0.129-0.392		0.269	0.269		0.188	0.188
2017	March	246	C4-Complement	V5_92	Nephelometry	SIEMENS HEALTHINEERS	mg/dL	g/l	0.01	7.9-47		0.291	29.1		0.218	21.8
2017	March	246	C4-Complement	V5_282	other method	other manufacturer	g/l	g/l	1	0.11-0.34		0.24	0.24		0.17	0.17
2017	March	246	C4-Complement	V5_94	Nephelometry	SIEMENS HEALTHINEERS	g/l	g/l	1	0.09-0.33		0.28	0.28		0.22	0.22
2017	March	246	C4-Complement	V5_128	other method	BINDING SITE	g/l	g/l	1	0.16-0.54		0.28	0.28		0.2	0.2
2017	March	246	alternative pathway	V5_155	Immunological test (ELISA)	EURO DIAGNOSTICA	%	%	1	30-113		104	104		56.8	56.8
2017	March	246	alternative pathway	V5_80	functional test (ELISA)	EURO DIAGNOSTICA	%	%	1	30-113		86	86		33	33
2017	March	246	alternative pathway	V5_284	Immunological test (ELISA)	EURO DIAGNOSTICA	%	%	1	30-113		96	96		13	13
2017	March	246	alternative pathway	V5_10	functional test (ELISA)	EURO DIAGNOSTICA	%	%	1	30-113		108	108		46	46
2017	March	246	alternative pathway	V5_2	functional test (ELISA)	EURO DIAGNOSTICA	%	%	1	>71		99	99		52	52
2017	March	246	alternative pathway	V5_71	Immunological test (ELISA)	EURO DIAGNOSTICA	%	%	1	10-300		0	0		0	0
2017	March	246	alternative pathway	V5_156	Immunological test (ELISA)	EURO DIAGNOSTICA	%	%	1	30-113		89	89		21.4	21.4
2017	March	246	alternative pathway	V5_294	functional test (ELISA)	EURO DIAGNOSTICA	%	%	1	>39		72	72		60	60
2017	March	246	alternative pathway	V5_85	Immunological test (ELISA)	EURO DIAGNOSTICA	%	%	1	30 - 113		82	82		30	30
2017	March	246	alternative pathway	V5_37	functional test (ELISA)	EURO DIAGNOSTICA	%	%	1	10-150		78	78		20	20
2017	March	246	alternative pathway	V5_157	Immunological test (ELISA)	EURO DIAGNOSTICA	%	%	1	30-113		101	101		22.8	22.8
2017	March	246	alternative pathway	V5_64	Immunological test (ELISA)	EURO DIAGNOSTICA	%	%	1	30-113		110	110		18	18
2017	March	246	alternative pathway	V5_50	Immunological test (ELISA)	EURO DIAGNOSTICA	%	%	1	30-113		73	73		14	14
2017	March	246	alternative pathway	V5_22	Immunological test (ELISA)	EURO DIAGNOSTICA	%	%	1	>10		85	85		25	25
2017	March	246	alternative pathway	V5_26	functional test (ELISA)	EURO DIAGNOSTICA	%	%	1	60->200		126	126		75	75
2017	March	246	alternative pathway	V5_4	Immunological test (ELISA)	EURO DIAGNOSTICA	%	%	1	20-60		52	52		17	17
2017	March	246	alternative pathway	V5_159	Immunological test (ELISA)	EURO DIAGNOSTICA	U/mL	%	1	30-113		97.6	97.6		12.1	12.1
2017	March	246	alternative pathway	V5_150	other method	BINDING SITE	%	%	1	80-120		71	71		53	53
2017	March	246	alternative pathway	V5_285	hemolytical test (titration -CH50,AH50)	BINDING SITE	%	%	1	60-102		67	67		55	55
2017	March	246	alternative pathway	V5_11	hemolytical test (titration -CH50,AH50)	in-house assay	%	%	1	60-140		95	95		39	39
2017	March	246	alternative pathway	V5_15	other method	BINDING SITE	%	%	1	70-130		73	73		58	58
2017	March	246	alternative pathway	V5_117	other method	BINDING SITE	%	%	1	60-120		51.3	51.3		52.2	52.2
2017	March	246	alternative pathway	V5_295	hemolytical test (titration -CH50,AH50)	in-house assay	U/mL	%	1	11-21		9	9		0	0
2017	March	246	alternative pathway	V5_253	Immunological test (ELISA)	QUIDEL		%	1	30-113		88	88		27	27
2017	March	246	alternative pathway	V5_0	hemolytical test (titration -CH50,AH50)	in-house assay	%	%	1	84-150		68	68		36	36
2017	March	246	alternative pathway	V5_92	Immunological test (ELISA)	other manufacturer	%	%	1	65-130		74	74		13	13
2017	March	246	alternative pathway	V5_282	hemolytical test (titration -CH50,AH50)	in-house assay	%	%	1	70-130		106	106		60	60
2017	March	246	Classical Pathway	V5_155	Immunological test (ELISA)	EURO DIAGNOSTICA	%	%	1	69-129		80.9	80.9		49.2	49.2
2017	March	246	Classical Pathway	V5_186	Immunological test (ELISA)	EURO DIAGNOSTICA	%	%	1	69-129		79.2	79.2		49.4	49.4
2017	March	246	Classical Pathway	V5_174	Immunological test (ELISA)	other manufacturer	%	%	1	66-113		80	80		52	52
2017	March	246	Classical Pathway	V5_175	Immunological test (ELISA)	QUIDEL	U/mL	%	1	70-180		118	118		77.1	77.1
2017	March	246	Classical Pathway	V5_284	Immunological test (ELISA)	EURO DIAGNOSTICA	%	%	1	69-129		72	72		42	42
2017	March	246	Classical Pathway	V5_187	Immunological test (ELISA)	VITA	%	%	1	69-129		112	112		69	69
2017	March	246	Classical Pathway	V5_82	Immunological test (ELISA)	VITA	%	%	1	66-113		80	80		56	56
2017	March	246	Classical Pathway	V5_71	Immunological test (ELISA)	EURO DIAGNOSTICA	%	%	1	40-300		4	4		21	21
2017	March	246	Classical Pathway	V5_156	Immunological test (ELISA)	EURO DIAGNOSTICA	%	%	1	69-129		82	82		51.4	51.4
2017	March	246	Classical Pathway	V5_83	Immunological test (ELISA)	VITA	%	%	1	70-130		96	96		68	68
2017	March	246	Classical Pathway	V5_110	Immunological test (ELISA)	BINDING SITE	U/mL	%	1	>70		91.6	91.6		78.9	78.9
2017	March	246	Classical Pathway	V5_111	Immunological test (ELISA)	WAKO	U/mL	%	1			45.7	45.7		35.3	35.3
2017	March	246	Classical Pathway	V5_3	Immunological test (ELISA)	VITA	%	%	1	70-130		78	78		48	48
2017	March	246	Classical Pathway	V5_157	Immunological test (ELISA)	EURO DIAGNOSTICA	%	%	1	69-129		98.6	98.6		63	63
2017	March	246	Classical Pathway	V5_54	Immunological test (ELISA)	EURO DIAGNOSTICA		%	1	66-113		93	93		57	57
2017	March	246	Classical Pathway	V5_64	Immunological test (ELISA)	EURO DIAGNOSTICA	%	%	1	69-129		77	77		42	42
2017	March	246	Classical Pathway	V5_50	Immunological test (ELISA)	EURO DIAGNOSTICA	%	%	1	69-129		84	84		51	51
2017	March	246	Classical Pathway	V5_22	Immunological test (ELISA)	EURO DIAGNOSTICA	%	%	1	>40		97	97		58	58
2017	March	246	Classical Pathway	V5_253	Immunological test (ELISA)	QUIDEL		%	1	69-129		84	84		57	57
2017	March	246	Classical Pathway	V5_203	Immunological test (liposome assay)	WAKO	U/mL	%	1	31.6 - 57.6		43.6	43.6		31.3	31.3
2017	March	246	Classical Pathway	V5_192	Immunological test (liposome assay)	WAKO	U/mL	%	1	31.6 - 57.6		41	41		28	28
2017	March	246	Classical Pathway	V5_105	Immunological test (liposome assay)	WAKO	U/mL	%	1	>36		48.4	48.4		37.5	37.5
2017	March	246	Classical Pathway	V5_194	Immunological test (liposome assay)	WAKO	U/mL	%	1	31.6-57.6		38.4	38.4		28	28
2017	March	246	Classical Pathway	V5_195	Immunological test (liposome assay)	WAKO	U/mL	%	1	31.6-57.6		42.4	42.4		31.9	31.9
2017	March	246	Classical Pathway	V5_260	Immunological test (liposome assay)	WAKO	U/mL	%	1	31.6-57.6		47.3	47.3		35.2	35.2
2017	March	246	Classical Pathway	V5_188	Immunological test (liposome assay)	WAKO	U/mL	%	1	31.6-57.6		43	43		32	32
2017	March	246	Classical Pathway	V5_113	Immunological test (liposome assay)	WAKO	U/mL	%	1	23 - 46		44.4	44.4		31	31
2017	March	246	Classical Pathway	V5_85	Immunological test (liposome assay)	BINDING SITE	U/mL	%	1	41.68 ? 95.06		51.6	51.6		39.4	39.4
2017	March	246	Classical Pathway	V5_267	Immunological test (liposome assay)	WAKO	U/mL	%	1	31.6-57.6		36	36		33.6	33.6
2017	March	246	Classical Pathway	V5_239	Immunological test (liposome assay)	BINDING SITE	U/mL	%	1	31.6 - 57.6		55.3	55.3		36.6	36.6
2017	March	246	Classical Pathway	V5_119	Immunological test (liposome assay)	WAKO		%	1	32-58		50	50		36	36
2017	March	246	Classical Pathway	V5_89	Immunological test (liposome assay)	BINDING SITE	U/mL	%	1	42-95		52	52		39	39
2017	March	246	Classical Pathway	V5_121	Immunological test (liposome assay)	BINDING SITE	U/mL	%	1	41.68-95.06		54	54		42	42
2017	March	246	Classical Pathway	V5_122	Immunological test (liposome assay)	BINDING SITE	U/mL	%	1	41.68-95.06		43.1	43.1		34.5	34.5
2017	March	246	Classical Pathway	V5_66	Immunological test (liposome assay)	WAKO	U/mL	%	1	0-31.6		42.2	42.2		32.9	32.9
2017	March	246	Classical Pathway	V5_74	Immunological test (liposome assay)	BINDING SITE	U/mL	%	1	33-73		46	46		37	37
2017	March	246	Classical Pathway	V5_241	Immunological test (liposome assay)	BINDING SITE	U/mL	%	1	31.71-71.36		57.8	57.8		50.8	50.8
2017	March	246	Classical Pathway	V5_4	Immunological test (liposome assay)	BINDING SITE	U/mL	%	1	41-94		40	40		32	32
2017	March	246	Classical Pathway	V5_159	Immunological test (liposome assay)	BINDING SITE	U/mL	%	1	41-95		42.8	42.8		33.6	33.6
2017	March	246	Classical Pathway	V5_296	Immunological test (liposome assay)	BINDING SITE	U/mL	%	1	42-95		52	52		39	39
2017	March	246	Classical Pathway	V5_282	Immunological test (liposome assay)	BINDING SITE	U/mL	%	1	41.68-95.06		51	51		38	38
2017	March	246	Classical Pathway	V5_128	Immunological test (liposome assay)	BINDING SITE	U/mL	%	1	32-71		49	49		42	42
2017	March	246	Classical Pathway	V5_191	other method	SIEMENS (Dade Behring)	%	%	1	70-140		113	113		84	84
2017	March	246	Classical Pathway	V5_150	other method	BINDING SITE	%	%	1	392-1019		67	67		51	51
2017	March	246	Classical Pathway	V5_80	functional test (ELISA)	EURO DIAGNOSTICA	%	%	1	69-129		81	81		52	52
2017	March	246	Classical Pathway	V5_207	hemolytical test (titration -CH50,AH50)	SIEMENS (Dade Behring)	%	%	1	70-140		105	105		76.6	76.6
2017	March	246	Classical Pathway	V5_81	other method	SIEMENS (Dade Behring)	%	%	1	85-125		116	116		79.7	79.7
2017	March	246	Classical Pathway	V5_285	hemolytical test (titration -CH50,AH50)	SIEMENS (Dade Behring)	%	%	1	90-150		123	123		75	75
2017	March	246	Classical Pathway	V5_10	functional test (ELISA)	EURO DIAGNOSTICA	%	%	1	69-129		102	102		65	65
2017	March	246	Classical Pathway	V5_11	hemolytical test (tube)	in-house assay	%	%	1	65-135		78	78		54	54
2017	March	246	Classical Pathway	V5_2	functional test (ELISA)	EURO DIAGNOSTICA	%	%	1	>70		77	77		31	31
2017	March	246	Classical Pathway	V5_211	hemolytical test (titration -CH50,AH50)	SIEMENS (Dade Behring)	%	%	1	70-140		102	102		78.6	78.6
2017	March	246	Classical Pathway	V5_294	functional test (ELISA)	EURO DIAGNOSTICA	%	%	1	>74		98	98		70	70
2017	March	246	Classical Pathway	V5_15	other method	WAKO	U/mL	%	1	35		41	41		32	32
2017	March	246	Classical Pathway	V5_37	functional test (ELISA)	EURO DIAGNOSTICA	%	%	1	40-150		82	82		52	52
2017	March	246	Classical Pathway	V5_117	other method	BINDING SITE	U/mL	%	1	>390		290	290		371	371
2017	March	246	Classical Pathway	V5_295	hemolytical test (titration -CH50,AH50)	in-house assay	U/mL	%	1	33-49		42	42		28	28
2017	March	246	Classical Pathway	V5_223	hemolytical test (titration -CH50,AH50)	in-house assay	U/mL	%	1			90	90		68	68
2017	March	246	Classical Pathway	V5_0	hemolytical test (titration -CH50,AH50)	in-house assay	%	%	1	82-102		67	67		52	52
2017	March	246	Classical Pathway	V5_26	functional test (ELISA)	EURO DIAGNOSTICA	%	%	1	40->200		81	81		18	18
2017	March	246	Classical Pathway	V5_45	hemolytical test (titration -CH50,AH50)	in-house assay	U/mL	%	1	49-87		85.5	85.5		49	49
2017	March	246	Classical Pathway	V5_261	hemolytical test (titration -CH50,AH50)	other manufacturer	U/mL	%	1	56-91		58	58		43	43
2017	March	246	Classical Pathway	V5_92	hemolytical test (titration -CH50,AH50)	other manufacturer	U/mL	%	1	101-300		189	189		152	152
2017	March	246	Classical Pathway	V5_94	hemolytical test (titration -CH50,AH50)	BINDING SITE	%	%	1	>42		41.1	41.1		31.9	31.9
2017	March	246	Lectin pathway	V5_80	functional test (ELISA)	EURO DIAGNOSTICA	%	%	1	10-125		75	75		60	60
2017	March	246	Lectin pathway	V5_284	Immunological test (ELISA)	EURO DIAGNOSTICA	%	%	1	0-125		81	81		40	40
2017	March	246	Lectin pathway	V5_10	functional test (ELISA)	EURO DIAGNOSTICA	%	%	1	0-125		104	104		80	80
2017	March	246	Lectin pathway	V5_11	functional test (ELISA)	EURO DIAGNOSTICA	%	%	1	0-125		84	84		47	47
2017	March	246	Lectin pathway	V5_2	functional test (ELISA)	EURO DIAGNOSTICA	%	%	1	>49		90	90		59	59
2017	March	246	Lectin pathway	V5_71	Immunological test (ELISA)	EURO DIAGNOSTICA	%	%	1	10-300		1	1		19	19
2017	March	246	Lectin pathway	V5_156	Immunological test (ELISA)	EURO DIAGNOSTICA	%	%	1	0-125		75.9	75.9		58.8	58.8
2017	March	246	Lectin pathway	V5_294	functional test (ELISA)	EURO DIAGNOSTICA	%	%	1	>10		100	100		10	10
2017	March	246	Lectin pathway	V5_37	functional test (ELISA)	EURO DIAGNOSTICA	%	%	1	10-150		107	107		45	45
2017	March	246	Lectin pathway	V5_157	Immunological test (ELISA)	EURO DIAGNOSTICA	%	%	1	0-125		108	108		102	102
2017	March	246	Lectin pathway	V5_64	Immunological test (ELISA)	EURO DIAGNOSTICA	%	%	1	0-125		120	120		67	67
2017	March	246	Lectin pathway	V5_50	Immunological test (ELISA)	EURO DIAGNOSTICA	%	%	1	10-125		88	88		57	57
2017	March	246	Lectin pathway	V5_22	Immunological test (ELISA)	EURO DIAGNOSTICA	%	%	1	>10		78	78		54	54
2017	March	246	Lectin pathway	V5_26	functional test (ELISA)	EURO DIAGNOSTICA	%	%	1	40->200		112	112		120	120
2017	March	246	Lectin pathway	V5_159	Immunological test (ELISA)	EURO DIAGNOSTICA	U/mL	%	1	25-125		77.8	77.8		53.5	53.5
2017	March	246	Lectin pathway	V5_15	Immunological test (ELISA)	other manufacturer	mg/L	%	1	100		1	1		1	1
2017	March	246	Lectin pathway	V5_151	Immunological test (ELISA)	other manufacturer		%	1	50-1000	>	4000	4000	>	4000	4000
2017	March	246	Lectin pathway	V5_253	Immunological test (ELISA)	QUIDEL		%	1	10		104	104		87	87
2017	March	246	Lectin pathway	V5_0	functional test (ELISA)	in-house assay	%	%	1	35-115		123	123		89	89
2017	March	246	Lectin pathway	V5_92	Immunological test (ELISA)	other manufacturer	%	%	1	10-100		79	79		49	49
2017	March	246	C1 Inhibitor: protein	V5_174	Nephelometry	SIEMENS (Dade Behring)	g/l	g/l	1	0.17-0.44		0.26	0.26		0.19	0.19
2017	March	246	C1 Inhibitor: protein	V5_175	Nephelometry	SIEMENS HEALTHINEERS	mg/L	g/l	1	210-390		0.275	0.275		0.208	0.208
2017	March	246	C1 Inhibitor: protein	V5_207	Nephelometry	SIEMENS HEALTHINEERS	mg/L	g/l	1	220-440		0.26	0.26		0.195	0.195
2017	March	246	C1 Inhibitor: protein	V5_220	Nephelometry	SIEMENS HEALTHINEERS	mg/dL	g/l	1	21-39		0.275	0.275		0.184	0.184
2017	March	246	C1 Inhibitor: protein	V5_9	Nephelometry	SIEMENS HEALTHINEERS	g/l	g/l	1	0.210-0.390		0.22	0.22		0.181	0.181
2017	March	246	C1 Inhibitor: protein	V5_105	Nephelometry	SIEMENS (Dade Behring)	g/l	g/l	1	0.1-0.3		0.24	0.24		0.17	0.17
2017	March	246	C1 Inhibitor: protein	V5_11	Nephelometry	BINDING SITE	g/l	g/l	1	0.20-0.47		0.36	0.36		0.25	0.25
2017	March	246	C1 Inhibitor: protein	V5_82	Nephelometry	SIEMENS (Dade Behring)	g/l	g/l	1	0.21-0.39		0.236	0.236		0.165	0.165
2017	March	246	C1 Inhibitor: protein	V5_211	Nephelometry	SIEMENS HEALTHINEERS	mg/dL	g/l	1	21-39		0.253	0.253		0.186	0.186
2017	March	246	C1 Inhibitor: protein	V5_83	Nephelometry	SIEMENS (Dade Behring)	g/l	g/l	1	0.21-0.39		0.26	0.26		0.17	0.17
2017	March	246	C1 Inhibitor: protein	V5_110	Nephelometry	SIEMENS HEALTHINEERS	g/l	g/l	1	0.21-0.39		0.241	0.241		0.193	0.193
2017	March	246	C1 Inhibitor: protein	V5_15	Nephelometry	SIEMENS HEALTHINEERS	g/l	g/l	1	0.21-0.39		0.25	0.25		0.19	0.19
2017	March	246	C1 Inhibitor: protein	V5_290	Nephelometry	SIEMENS (Dade Behring)	mg/dL	g/l	1	18-32		0.25	0.25		0.19	0.19
2017	March	246	C1 Inhibitor: protein	V5_50	Nephelometry	SIEMENS (Dade Behring)		g/l	1	0.21-0.39		0.25	0.25		0.19	0.19
2017	March	246	C1 Inhibitor: protein	V5_295	Nephelometry	SIEMENS HEALTHINEERS	g/l	g/l	1	0.26-0.42		0.2	0.2		0.17	0.17
2017	March	246	C1 Inhibitor: protein	V5_223	Nephelometry	SIEMENS (Dade Behring)	mg/L	g/l	0.001			0.242	242		0.18	180
2017	March	246	C1 Inhibitor: protein	V5_66	Nephelometry	SIEMENS HEALTHINEERS	g/l	g/l	1	0.21-0.39		0.24	0.24		0.19	0.19
2017	March	246	C1 Inhibitor: protein	V5_0	Nephelometry	SIEMENS HEALTHINEERS	mg/L	g/l	1	206-358		0.271	0.271		0.176	0.176
2017	March	246	C1 Inhibitor: protein	V5_200	Nephelometry	SIEMENS (Dade Behring)	g/l	g/l	1	0.18 - 0.32		0.26	0.26		0.19	0.19
2017	March	246	C1 Inhibitor: protein	V5_4	Nephelometry	SIEMENS (Dade Behring)	mg/dL	g/l	1	16-27		0.19	0.19		0.14	0.14
2017	March	246	C1 Inhibitor: protein	V5_92	Nephelometry	SIEMENS HEALTHINEERS	mg/dL	g/l	1	21-39		0.223	0.223		0.168	0.168
2017	March	246	C1 Inhibitor: protein	V5_94	Nephelometry	SIEMENS HEALTHINEERS	g/l	g/l	1	0.21-0.39		0.24	0.24		0.18	0.18
2017	March	246	C1 Inhibitor: protein	V5_71	Immunodiffusion	BINDING SITE	g/l	g/l	1	0.15-0.35		0.284	0.284		0.205	0.205
2017	March	246	C1 Inhibitor: protein	V5_37	Immunodiffusion	BINDING SITE	g/l	g/l	1	0.15-0.35		0.322	0.322		0.196	0.196
2017	March	246	C1 Inhibitor: protein	V5_117	Immunodiffusion	BINDING SITE	g/l	g/l	1	0.19-0.40		0.235	0.235		0.157	0.157
2017	March	246	C1 Inhibitor: protein	V5_64	Rocket-immunoelectrophoresis	other manufacturer		g/l	1	72-153		91	91		66	66
2017	March	246	C1 Inhibitor: protein	V5_119	other method	BINDING SITE		g/l	1	0.22-0.38		0.263	0.263		0.226	0.226
2017	March	246	C1 Inhibitor: protein	V5_74	no information	no information		g/l	1	0.22-0.38		0.29	0.29		0.21	0.21
2017	March	246	C1 Inhibitor: protein	V5_26	Immunological test (ELISA)	SIEMENS HEALTHINEERS	g/l	g/l	1	0.15-0.45		0.24	0.24		0.144	0.144
2017	March	246	C1 Inhibitor: protein	V5_296	other method	BINDING SITE	g/l	g/l	1	0.220-0.380		0.283	0.283		0.209	0.209
2017	March	246	C1 Inhibitor: protein	V5_128	other method	BINDING SITE	g/l	g/l	1	0.19-0.32		0.276	0.276		0.203	0.203
2017	March	246	C1 Inhibitor: activity	V5_103	chromogenic assay	SIEMENS (Dade Behring)	%	%	1	70%-129%		111	111		65	65
2017	March	246	C1 Inhibitor: activity	V5_175	Immunological test (ELISA)	QUIDEL	%	%	1	>68%		99.6	99.6		85.4	85.4
2017	March	246	C1 Inhibitor: activity	V5_220	other method	SIEMENS (Dade Behring)	%	%	1	70-130		105	105		59.9	59.9
2017	March	246	C1 Inhibitor: activity	V5_11	chromogenic assay	TECHNOCLONE	%	%	1	70-130		106	106		62	62
2017	March	246	C1 Inhibitor: activity	V5_2	Immunological test (ELISA)	QUIDEL	%	%	1	>68		102	102		84	84
2017	March	246	C1 Inhibitor: activity	V5_211	Immunological test (ELISA)	QUIDEL	%	%	1	>68		99.6	99.6		79.6	79.6
2017	March	246	C1 Inhibitor: activity	V5_83	chromogenic assay	SIEMENS (Dade Behring)	%	%	1	70-130		108	108		65	65
2017	March	246	C1 Inhibitor: activity	V5_110	other method	other manufacturer	%	%	1	>68		78.4	78.4		73.8	73.8
2017	March	246	C1 Inhibitor: activity	V5_15	Immunological test (ELISA)	other manufacturer	%	%	1	68		83.1	83.1		67.4	67.4
2017	March	246	C1 Inhibitor: activity	V5_37	Immunological test (ELISA)	QUIDEL	%	%	1	68-120		102	102		88.4	88.4
2017	March	246	C1 Inhibitor: activity	V5_290	chromogenic assay	SIEMENS (Dade Behring)	%	%	1	70-130		103	103		60	60
2017	March	246	C1 Inhibitor: activity	V5_117	chromogenic assay	TECHNOCLONE	%	%	1	70-130		120	120		63.2	63.2
2017	March	246	C1 Inhibitor: activity	V5_64	other method	other manufacturer	%	%	1	>74		88	88		75	75
2017	March	246	C1 Inhibitor: activity	V5_119	chromogenic assay	SIEMENS (Dade Behring)		%	1	70-130		129	129		86	86
2017	March	246	C1 Inhibitor: activity	V5_50	other method	TECHNOCLONE		%	1	77-143		98	98		58	58
2017	March	246	C1 Inhibitor: activity	V5_295	Immunological test (ELISA)	QUIDEL	%	%	1	67-100		95	95		81	81
2017	March	246	C1 Inhibitor: activity	V5_66	chromogenic assay	SIEMENS (Dade Behring)	%	%	1	70-130		119	119		72	72
2017	March	246	C1 Inhibitor: activity	V5_0	chromogenic assay	in-house assay	U/mL	%	1	17.2-27.4		22.9	22.9		16.5	16.5
2017	March	246	C1 Inhibitor: activity	V5_26	other method	SIEMENS (Dade Behring)	%	%	1	70-&gt;200		123	123		63	63
2017	March	246	C1 Inhibitor: activity	V5_200	chromogenic assay	SIEMENS (Dade Behring)	%	%	1	70 - 130		111	111		64	64
2017	March	246	C1 Inhibitor: activity	V5_4	chromogenic assay	SIEMENS (Dade Behring)	%	%	1	70-130		100	100		56	56
2017	March	246	C1 Inhibitor: activity	V5_296	other method	SIEMENS (Dade Behring)	%	%	1	70-130		108	108		66	66
2017	March	246	C1 Inhibitor: activity	V5_92	Immunological test (ELISA)	QUIDEL	%	%	1	40-100		88.2	88.2		74.8	74.8
2017	March	246	C1q Protein	V5_174	Nephelometry	SIEMENS (Dade Behring)	g/l	g/l	1	0.05-0.25		0.24	0.24		0.18	0.18
2017	March	246	C1q Protein	V5_105	Immunodiffusion	BINDING SITE	mg/L	g/l	0.001	100-250		0.192	192		0.136	136
2017	March	246	C1q Protein	V5_71	Immunodiffusion	BINDING SITE	g/l	g/l	1	0.1-0.25		0.148	0.148		0.078	0.078
2017	March	246	C1q Protein	V5_293	Immunodiffusion	SIEMENS HEALTHINEERS	mg/L	g/l	0.001	50-250		0.179	179		0.123	123
2017	March	246	C1q Protein	V5_15	Immunological test (ELISA)	other manufacturer	U/mL	g/l	1	0.0-10.8		4.1	4.1		26.6	26.6
2017	March	246	C1q Protein	V5_188	Nephelometry	SIEMENS HEALTHINEERS	g/l	g/l	1	0.1-0.25		0.213	0.213		0.186	0.186
2017	March	246	C1q Protein	V5_37	Immunodiffusion	BINDING SITE	g/l	g/l	1	0.1-0.25		0.135	0.135		0.141	0.141
2017	March	246	C1q Protein	V5_290	Immunodiffusion	SIEMENS (Dade Behring)	mg/dL	g/l	0.01	10-25		0.17	17		0.13	13
2017	March	246	C1q Protein	V5_117	Immunodiffusion	other manufacturer	mg/L	g/l	0.001	20-120		0.001	1		0	0
2017	March	246	C1q Protein	V5_64	Rocket-immunoelectrophoresis	in-house assay		g/l	1	78-131		86	86		52	52
2017	March	246	C1q Protein	V5_50	Immunodiffusion	BINDING SITE		g/l	1	0.10-0.25		0.17	0.17		0.11	0.11
2017	March	246	C1q Protein	V5_223	Nephelometry	SIEMENS (Dade Behring)	mg/L	g/l	0.001			0.244	244		0.186	186
2017	March	246	C1q Protein	V5_66	Immunodiffusion	BINDING SITE	mg/L	g/l	0.001	118-238		0.155	155		0.108	108
2017	March	246	C1q Protein	V5_0	Nephelometry	BECKMAN COULTER	mg/L	g/l	0.001	154-258		0.173	173		0.122	122
2017	March	246	C1q Protein	V5_26	Immunodiffusion	SIEMENS HEALTHINEERS	%	g/l	1	80->200		62	62		20	20
2017	March	246	C1q Protein	V5_200	Nephelometry	SIEMENS (Dade Behring)	g/l	g/l	1	0.083 - 0.125		0.088	0.088		0.104	0.104
2017	March	246	C1q Protein	V5_4	Nephelometry	SIEMENS (Dade Behring)	mg/dL	g/l	0.01	14-30		0.27	27		0.25	25
2017	March	246	C1q Protein	V5_159	Immunodiffusion	BINDING SITE	g/l	g/l	1	0.1-0.25		0.18	0.18		0.12	0.12
2017	March	246	C1q Protein	V5_92	Immunodiffusion	in-house assay	mg/dL	g/l	0.01	5.1-7.5		0.086	8.6		0.08	8
2017	March	246	Complement factor H	V5_80	Immunological test (ELISA)	other manufacturer		mg/L	1	0-27		7.9	7.9		7.9	7.9
2017	March	246	Complement factor H	V5_64	Rocket-immunoelectrophoresis	in-house assay	%	mg/L	1	69-154		104	104		86	86
2017	March	246	Complement factor H	V5_0	Immunological test (ELISA)	in-house assay	%	mg/L	1	70-130		87	87		63	63
2017	March	246	Complement factor H	V5_278	Rocket-immunoelectrophoresis	other manufacturer	mg/L	mg/L	1	250-550		492	492		372	372
2017	March	246	Complement factor H	V5_4	Nephelometry	BINDING SITE	mg/dL	mg/L	1	37-73		53	53		40	40
2017	March	246	Complement factor H	V5_159	Immunodiffusion	BINDING SITE	mg/L	mg/L	1	340-590		580	580		500	500
2017	March	246	Complement factor H	V5_92	Immunodiffusion	in-house assay	mg/dL	mg/L	1	37-68		56.3	56.3		48.9	48.9
2017	March	246	Complement factor I	V5_64	Rocket-immunoelectrophoresis	in-house assay	%	mg/L	1	60-152		100	100		85	85
2017	March	246	Complement factor I	V5_0	Immunological test (ELISA)	in-house assay	%	mg/L	1	70-130		99	99		70	70
2017	March	246	Complement factor I	V5_278	Rocket-immunoelectrophoresis	other manufacturer	%	mg/L	1	75-130		106	106		85	85
2017	March	246	Complement factor I	V5_4	Nephelometry	BINDING SITE	mg/dL	mg/L	1	4.0-10.7		7.1	7.1		7.7	7.7
2017	March	246	Complement factor I	V5_159	Immunodiffusion	BINDING SITE	mg/L	mg/L	1	40-60		30	30		20	20
2017	March	246	Complement factor I	V5_92	Immunodiffusion	in-house assay	mg/dL	mg/L	1	2.4-4.9		3.17	3.17		2.54	2.54
2017	October	247	C3a	V5_11	Immunological test (ELISA)	PROGEN	ng/mL	ng/mL	1			1634	1634		598	598
2017	October	247	C3a	V5_72	Immunological test (ELISA)	in-house assay	ng/mL	ng/mL	1			426	426		276	276
2017	October	247	C3a	V5_61	Radioimmunoassay (RIA)	other manufacturer	ng/mL	ng/mL	1			10102	10102		3185	3185
2017	October	247	C3a	V5_40	Immunological test (ELISA)	QUIDEL	ng/mL	ng/mL	1			1435	1435		992	992
2017	October	247	C3a	V5_75	Immunological test (ELISA)	QUIDEL	ng/mL	ng/mL	1			434	434		85	85
2017	October	247	C3a	V5_126	Immunological test (ELISA)	QUIDEL	ng/mL	ng/mL	1			649	649		309	309
2017	October	247	C3a	V5_251	Immunological test (ELISA)	other manufacturer	ng/mL	ng/mL	1			2.12	2.12		0.304	0.304
2017	October	247	C3d	V5_11	other method	in-house assay	mU/L	mg/L	1			50	50		12	12
2017	October	247	C3d	V5_63	Rocket-immunoelectrophoresis	in-house assay	mg/L	mg/L	1			74	74		52	52
2017	October	247	C3d	V5_72	other method	other manufacturer	mg/L	mg/L	1			10.1	10.1		4.36	4.36
2017	October	247	C3d	V5_64	other method	other manufacturer	mg/L	mg/L	1			11.8	11.8	<	4.3	4.3
2017	October	247	C3d	V5_41	Immunological test (ELISA)	in-house assay	U/mL	mg/L	1			9.6	9.6		1.75	1.75
2017	October	247	C3d	V5_263	Immunological test (ELISA)	in-house assay	mg/L	mg/L	1			34	34		4.8	4.8
2017	October	247	C3d	V5_26	other method	in-house assay	U/mL	mg/L	1			8.8	8.8		4.4	4.4
2017	October	247	Bb	V5_11	Immunological test (ELISA)	QUIDEL	µg/mL	µg/mL	1			0.69	0.69		0.7	0.7
2017	October	247	Bb	V5_2	Immunological test (ELISA)	QUIDEL	µg/mL	µg/mL	1			0.67	0.67		0.668	0.668
2017	October	247	Bb	V5_116	Immunological test (ELISA)	QUIDEL	mg/L	µg/mL	1			0.63	0.63		0.74	0.74
2017	October	247	Bb	V5_61	Immunological test (ELISA)	QUIDEL	µg/mL	µg/mL	1			0.82	0.82		0.89	0.89
2017	October	247	Bb	V5_91	Immunological test (ELISA)	QUIDEL	µg/mL	µg/mL	1			0.6	0.6		0.5	0.5
2017	October	247	Bb	V5_26	Immunological test (ELISA)	QUIDEL	µg/mL	µg/mL	1			0.5	0.5		1.1	1.1
2017	October	247	Bb	V5_92	Immunological test (ELISA)	QUIDEL	µg/mL	µg/mL	1			0.7	0.7		0.756	0.756
2017	October	247	Bb	V5_75	Immunological test (ELISA)	QUIDEL	µg/mL	µg/mL	1			0.73	0.73		0.92	0.92
2017	October	247	sC5b-9	V5_72	Immunological test (ELISA)	in-house assay	U/mL	ng/mL	1			20	20		11	11
2017	October	247	sC5b-9	V5_41	Immunological test (ELISA)	in-house assay	U/mL	ng/mL	1			1.3	1.3		1.3	1.3
2017	October	247	sC5b-9	V5_80	Immunological test (ELISA)	QUIDEL	ng/mL	ng/mL	1			256	256		255	255
2017	October	247	sC5b-9	V5_11	Immunological test (ELISA)	QUIDEL	ng/mL	ng/mL	1			370	370		297	297
2017	October	247	sC5b-9	V5_2	Immunological test (ELISA)	QUIDEL	ng/mL	ng/mL	1			414	414		302	302
2017	October	247	sC5b-9	V5_63	Immunological test (ELISA)	QUIDEL	ng/mL	ng/mL	1			348	348		290	290
2017	October	247	sC5b-9	V5_195	Immunological test (ELISA)	QUIDEL	ng/mL	ng/mL	1			360	360		282	282
2017	October	247	sC5b-9	V5_116	Immunological test (ELISA)	QUIDEL	mg/L	ng/mL	1000			321	0.321		272	0.272
2017	October	247	sC5b-9	V5_20	Immunological test (ELISA)	QUIDEL	ng/mL	ng/mL	1			433	433		373	373
2017	October	247	sC5b-9	V5_61	Immunological test (ELISA)	QUIDEL	ng/mL	ng/mL	1			303	303		233	233
2017	October	247	sC5b-9	V5_40	Immunological test (ELISA)	QUIDEL	ng/mL	ng/mL	1			385	385		422	422
2017	October	247	sC5b-9	V5_158	Immunological test (ELISA)	in-house assay	ng/mL	ng/mL	1			117	117	<	113	113
2017	October	247	sC5b-9	V5_91	Immunological test (ELISA)	QUIDEL	ng/mL	ng/mL	1			409	409		361	361
2017	October	247	sC5b-9	V5_26	Immunological test (ELISA)	QUIDEL	ng/mL	ng/mL	1			521	521		381	381
2017	October	247	sC5b-9	V5_75	Immunological test (ELISA)	QUIDEL	ng/mL	ng/mL	1			303	303		244	244
2017	October	247	sC5b-9	V5_126	Immunological test (ELISA)	QUIDEL	ng/mL	ng/mL	1			510	510		450	450
2017	October	247	sC5b-9	V5_248	Immunological test (ELISA)	QUIDEL	ng/mL	ng/mL	1			708	708		1946	1946
2017	October	247	sC5b-9	V5_233	Immunological test (ELISA)	QUIDEL	ng/mL	ng/mL	1			325	325		280	280
2017	October	248	C3 Nephritic factor (qual.)	V5_63	other method	in-house assay	U/mL	U/mL	1	10		3.35	3.35		3.28	3.28
2017	October	248	C3 Nephritic factor (qual.)	V5_64	hemolytical test (tube)	in-house assay		U/mL	1	15		5	5		11	11
2017	October	248	C3 Nephritic factor (qual.)	V5_61	other method	in-house assay	U/mL	U/mL	1	3		0.62	0.62		0.38	0.38
2017	October	248	C3 Nephritic factor (qual.)	V5_40	hemolytical test (titration -CH50,AH50)	in-house assay	U/mL	U/mL	1	10		7.5	7.5		9.5	9.5
2017	October	248	C3 Nephritic factor (qual.)	V5_41	Immunological test (ELISA)	in-house assay	U/mL	U/mL	1	70		2.2	2.2		2.6	2.6
2017	October	248	C3 Nephritic factor (qual.)	V5_92	hemolytical test (tube)	in-house assay	U/mL	U/mL	1	1		1	1		0	0
2017	October	249	Auto-anti FH (quant.)	V5_80	Immunological test (ELISA)	VIDIA	U/mL	U/mL	1	27		14	14		5	5
2017	October	249	Auto-anti FH (quant.)	V5_11	Immunological test (ELISA)	in-house assay	U/mL	U/mL	1	10		3.4	3.4		0.5	0.5
2017	October	249	Auto-anti FH (quant.)	V5_2	Immunological test (ELISA)	VIDIA	U/mL	U/mL	1	30	<	3.9	3.9	<	3.9	3.9
2017	October	249	Auto-anti FH (quant.)	V5_63	Immunological test (ELISA)	in-house assay	U/mL	U/mL	1	110		77	77		23.4	23.4
2017	October	249	Auto-anti FH (quant.)	V5_116	Immunological test (ELISA)	in-house assay	U/mL	U/mL	1	200	<	50	50	<	50	50
2017	October	249	Auto-anti FH (quant.)	V5_64	Immunological test (ELISA)	in-house assay	U/mL	U/mL	1	99		0	0		0	0
2017	October	249	Auto-anti FH (quant.)	V5_0	Immunological test (ELISA)	in-house assay	Titer	not evaluated		300	<	5	5	<	5	5
2017	October	249	Auto-anti FH (quant.)	V5_40	Immunological test (ELISA)	in-house assay	U/mL	U/mL	1	110		42	42		22	22
2017	October	249	Auto-anti FH (quant.)	V5_41	Immunological test (ELISA)	in-house assay	U/mL	U/mL	1	8		0.75	0.75		0.24	0.24
2017	October	249	Auto-anti FH (quant.)	V5_158	Immunological test (ELISA)	in-house assay	U/mL	U/mL	1	6	<	6	6	<	6	6
2017	October	249	Auto-anti FH (quant.)	V5_278	Immunological test (ELISA)	VIDIA	U/mL	U/mL	1	18		2	2		1	1
2017	October	249	Auto-anti FH (quant.)	V5_92	Immunological test (ELISA)	VIDIA	U/mL	U/mL	1	22		4.7	4.7		1.9	1.9
2017	October	249	Auto-anti FH (quant.)	V5_126	Immunological test (ELISA)	other manufacturer	U/mL	U/mL	1	1069		423	423	<	394	394
2017	October	249	Auto-anti FH (quant.)	V5_254	Immunological test (ELISA)	in-house assay	U/mL	U/mL	1	100	<	1	1		3	3
2017	October	249	Auto-anti FH (quant.)	V5_248	Immunological test (ELISA)	in-house assay	U/mL	U/mL	1	100	<	8	8	<	8	8
2017	October	249	Auto-anti FH (quant.)	V5_233	Immunological test (ELISA)	in-house assay	U/mL	U/mL	1	56		107	107		2.4	2.4
2017	October	249	Auto-anti FH (quant.)	V5_305	Immunological test (ELISA)	in-house assay	U/mL	U/mL	1	50		72	72		38	38
2017	October	250	Auto-anti-C1 Inhibitor IgA (quant.)	V5_64	Immunological test (ELISA)	in-house assay	U/mL	U/mL	1	0.38		0.32	0.32		3.3	3.3
2017	October	250	Auto-anti-C1 Inhibitor IgA (quant.)	V5_0	Immunological test (ELISA)	in-house assay	Titer	not evaluated		100		42	42		406	406
2017	October	250	Auto-anti-C1 Inhibitor IgA (quant.)	V5_40	Immunological test (ELISA)	in-house assay	U/mL	U/mL	1	0.6		0.1	0.1		5.2	5.2
2017	October	250	Auto-anti-C1 Inhibitor IgA (quant.)	V5_41	Immunological test (ELISA)	in-house assay	U/mL	U/mL	1	25		0.8	0.8		15.1	15.1
2017	October	250	Auto-anti-C1 Inhibitor IgG (quant.)	V5_64	Immunological test (ELISA)	in-house assay	U/mL	U/mL	1	2.6		3.9	3.9		2.1	2.1
2017	October	250	Auto-anti-C1 Inhibitor IgG (quant.)	V5_61	Immunological test (ELISA)	in-house assay	U/mL	U/mL	1	36		268	268		190	190
2017	October	250	Auto-anti-C1 Inhibitor IgG (quant.)	V5_0	Immunological test (ELISA)	in-house assay	Titer	not evaluated		100		248	248		22	22
2017	October	250	Auto-anti-C1 Inhibitor IgG (quant.)	V5_40	Immunological test (ELISA)	in-house assay	U/mL	U/mL	1	2		1	1		0.2	0.2
2017	October	250	Auto-anti-C1 Inhibitor IgG (quant.)	V5_41	Immunological test (ELISA)	in-house assay	U/mL	U/mL	1	25		0.7	0.7		0.6	0.6
2017	October	250	Auto-anti-C1 Inhibitor IgM (quant.)	V5_64	Immunological test (ELISA)	in-house assay	U/mL	U/mL	1	2.4		13	13		0.5	0.5
2017	October	250	Auto-anti-C1 Inhibitor IgM (quant.)	V5_0	Immunological test (ELISA)	in-house assay	Titer	not evaluated		100		657	657	<	5	5
2017	October	250	Auto-anti-C1 Inhibitor IgM (quant.)	V5_40	Immunological test (ELISA)	in-house assay	U/mL	U/mL	1	12		166	166		0.8	0.8
2017	October	250	Auto-anti-C1 Inhibitor IgM (quant.)	V5_41	Immunological test (ELISA)	in-house assay	U/mL	U/mL	1	25		2.7	2.7		0.5	0.5
2018	October	245	Auto-anti C1q (IgG)	V5_7	Immunological test (ELISA)	ORGENTEC		U/mL	1	10		5.6	5.6		4.7	4.7
2018	October	245	Auto-anti C1q (IgG)	V5_60	Immunological test (ELISA)	ORGENTEC	U/mL	U/mL	1	10		6	6		8	8
2018	October	245	Auto-anti C1q (IgG)	V5_11	Immunological test (ELISA)	ORGENTEC	U/mL	U/mL	1	10		3.6	3.6		4	4
2018	October	245	Auto-anti C1q (IgG)	V5_12	Immunological test (ELISA)	ORGENTEC		U/mL	1	10		5.9	5.9		7	7
2018	October	245	Auto-anti C1q (IgG)	V5_13	Immunological test (ELISA)	ORGENTEC	U/mL	U/mL	1			4.4	4.4		13.6	13.6
2018	October	245	Auto-anti C1q (IgG)	V5_14	Immunological test (ELISA)	ORGENTEC		U/mL	1	10		3.7	3.7		6.2	6.2
2018	October	245	Auto-anti C1q (IgG)	V5_16	Immunological test (ELISA)	ORGENTEC		U/mL	1	10		6.9	6.9		10.6	10.6
2018	October	245	Auto-anti C1q (IgG)	V5_37	Immunological test (ELISA)	ORGENTEC	U/mL	U/mL	1	10		5.6	5.6		4.1	4.1
2018	October	245	Auto-anti C1q (IgG)	V5_17	Immunological test (ELISA)	ORGENTEC		U/mL	1	10		5.6	5.6		5.8	5.8
2018	October	245	Auto-anti C1q (IgG)	V5_19	Immunological test (ELISA)	ORGENTEC		U/mL	1	10		6.1	6.1		5.9	5.9
2018	October	245	Auto-anti C1q (IgG)	V5_20	Immunological test (ELISA)	ORGENTEC	U/mL	U/mL	1	10		7.6	7.6		10.8	10.8
2018	October	245	Auto-anti C1q (IgG)	V5_22	Immunological test (ELISA)	ORGENTEC	U/mL	U/mL	1	10		4.8	4.8		6.4	6.4
2018	October	245	Auto-anti C1q (IgG)	V5_23	Immunological test (ELISA)	ORGENTEC	U/mL	U/mL	1	10		10	10		11	11
2018	October	245	Auto-anti C1q (IgG)	V5_52	Immunological test (ELISA)	ORGENTEC	U/mL	U/mL	1	10		5.7	5.7		5.7	5.7
2018	October	245	Auto-anti C1q (IgG)	V5_25	Immunological test (ELISA)	ORGENTEC	U/mL	U/mL	1			4.3	4.3		6.1	6.1
2018	October	245	Auto-anti C1q (IgG)	V5_26	Immunological test (ELISA)	ORGENTEC	U/mL	U/mL	1	10		6.8	6.8		7.6	7.6
2018	October	245	Auto-anti C1q (IgG)	V5_27	Immunological test (ELISA)	ORGENTEC	U/mL	U/mL	1	10		6.4	6.4		7.3	7.3
2018	October	245	Auto-anti C1q (IgG)	V5_45	Immunological test (ELISA)	ORGENTEC	U/mL	U/mL	1	10		6	6		6.5	6.5
2018	October	245	Auto-anti C1q (IgG)	V5_53	Immunological test (ELISA)	ORGENTEC	U/mL	U/mL	1	10		7	7		8	8
2018	October	245	Auto-anti C1q (IgG)	V5_1	Immunological test (ELISA)	other manufacturer		U/mL	1	20		26	26		32	32
2018	October	245	Auto-anti C1q (IgG)	V5_2	Immunological test (ELISA)	other manufacturer	U/mL	U/mL	1	20		20.5	20.5		23.1	23.1
2018	October	245	Auto-anti C1q (IgG)	V5_35	Immunological test (ELISA)	EURO IMMUN	U/mL	U/mL	1	20		14	14		21	21
2018	October	245	Auto-anti C1q (IgG)	V5_36	Immunological test (ELISA)	EURO IMMUN	U/mL	U/mL	1	20		8	8		8	8
2018	October	245	Auto-anti C1q (IgG)	V5_3	Immunological test (ELISA)	INOVA DIAGNOSTICS	U/mL	U/mL	1	20		22	22		29	29
2018	October	245	Auto-anti C1q (IgG)	V5_54	Immunological test (ELISA)	HUMAN	U/mL	U/mL	1	20		25.7	25.7		40.8	40.8
2018	October	245	Auto-anti C1q (IgG)	V5_39	Immunological test (ELISA)	other manufacturer	U/mL	U/mL	1	20		21.6	21.6		29.2	29.2
2018	October	245	Auto-anti C1q (IgG)	V5_61	Immunological test (ELISA)	in-house assay		U/mL	1	7		0.9	0.9		1.9	1.9
2018	October	245	Auto-anti C1q (IgG)	V5_0	Immunological test (ELISA)	in-house assay	Titer	not evaluated		100		73	73		116	116
2018	October	245	Auto-anti C1q (IgG)	V5_40	Immunological test (ELISA)	in-house assay	U/mL	U/mL	1	52		18	18		95	95
2018	October	245	Auto-anti C1q (IgG)	V5_24	Immunological test (ELISA)	BUEHLMANN	U/mL	U/mL	1	15		33.1	33.1		78.1	78.1
2018	October	245	Auto-anti C1q (IgG)	V5_41	Immunological test (ELISA)	in-house assay	U/mL	U/mL	1	70		52	52		321	321
2018	October	245	Auto-anti C1q (IgG)	V5_5	Immunological test (ELISA)	in-house assay	U/mL	U/mL	1	90		0	0		110	110
2018	October	246	Classical Pathway	V5_175	Immunological test (ELISA)	QUIDEL	U/mL	%	1	70-180		105	105		43.6	43.6
2018	October	246	Classical Pathway	V5_116	functional test (ELISA)	QUIDEL	U/mL	%	1	>70		112	112		51	51
2018	October	246	Classical Pathway	V5_248	Immunological test (ELISA)	other manufacturer	U/mL	%	1	>60		112	112		32	32
2018	October	246	Classical Pathway	V5_155	Immunological test (ELISA)	EURO DIAGNOSTICA	%	%	1	69-129		113	113		23.4	23.4
2018	October	246	Classical Pathway	V5_186	Immunological test (ELISA)	EURO DIAGNOSTICA	%	%	1	69-129		101	101		35.5	35.5
2018	October	246	Classical Pathway	V5_174	Immunological test (ELISA)	EURO DIAGNOSTICA	%	%	1	66-113		45	45		41	41
2018	October	246	Classical Pathway	V5_80	functional test (ELISA)	EURO DIAGNOSTICA	%	%	1	69-129		88	88		67	67
2018	October	246	Classical Pathway	V5_284	Immunological test (ELISA)	EURO DIAGNOSTICA	%	%	1	69-129		98	98		10	10
2018	October	246	Classical Pathway	V5_10	functional test (ELISA)	EURO DIAGNOSTICA	%	%	1	69-129		101	101		44	44
2018	October	246	Classical Pathway	V5_2	functional test (ELISA)	EURO DIAGNOSTICA	%	%	1	>70		89	89		34	34
2018	October	246	Classical Pathway	V5_187	Immunological test (ELISA)	EURO DIAGNOSTICA	%	%	1	69-129		86	86		31	31
2018	October	246	Classical Pathway	V5_82	Immunological test (ELISA)	VITA	%	%	1	66-113		103	103		49.1	49.1
2018	October	246	Classical Pathway	V5_71	Immunological test (ELISA)	EURO DIAGNOSTICA	%	%	1	40-300		136	136		37	37
2018	October	246	Classical Pathway	V5_156	Immunological test (ELISA)	EURO DIAGNOSTICA	%	%	1	69-129		76.7	76.7		34.3	34.3
2018	October	246	Classical Pathway	V5_83	Immunological test (ELISA)	VITA	%	%	1	70-130		99	99		60	60
2018	October	246	Classical Pathway	V5_110	Immunological test (ELISA)	EURO DIAGNOSTICA	%	%	1	>40		109	109		58	58
2018	October	246	Classical Pathway	V5_84	functional test (ELISA)	EURO DIAGNOSTICA	%	%	1	74		111	111		66	66
2018	October	246	Classical Pathway	V5_37	Immunological test (ELISA)	EURO DIAGNOSTICA	%	%	1	40 - 150		103	103		45	45
2018	October	246	Classical Pathway	V5_3	Immunological test (ELISA)	VITA	%	%	1	70-130		99	99		37	37
2018	October	246	Classical Pathway	V5_115	Immunological test (ELISA)	EURO DIAGNOSTICA	%	%	1	66-113		88	88		38	38
2018	October	246	Classical Pathway	V5_157	Immunological test (ELISA)	EURO DIAGNOSTICA	%	%	1	69-129		88.1	88.1		33.4	33.4
2018	October	246	Classical Pathway	V5_54	Immunological test (ELISA)	EURO DIAGNOSTICA	%	%	1	66-113		119	119		52.5	52.5
2018	October	246	Classical Pathway	V5_22	Immunological test (ELISA)	EURO DIAGNOSTICA	%	%	1	>40		94	94		61	61
2018	October	246	Classical Pathway	V5_123	functional test (ELISA)	EURO DIAGNOSTICA	%	%	1	69-129		129	129		83	83
2018	October	246	Classical Pathway	V5_52	functional test (ELISA)	EURO DIAGNOSTICA	%	%	1	50 - 150		78	78		28	28
2018	October	246	Classical Pathway	V5_26	functional test (ELISA)	EURO DIAGNOSTICA	%	%	1	60->200		44	44		41	41
2018	October	246	Classical Pathway	V5_126	Immunological test (ELISA)	EURO DIAGNOSTICA	%	%	1	69-129		84.1	84.1		32.4	32.4
2018	October	246	Classical Pathway	V5_5	Immunological test (ELISA)	EURO DIAGNOSTICA	%	%	1	>74		81	81		39	39
2018	October	246	Classical Pathway	V5_254	Immunological test (ELISA)	EURO DIAGNOSTICA	%	%	1	69-100		70	70		29	29
2018	October	246	Classical Pathway	V5_161	functional test (ELISA)	EURO DIAGNOSTICA	%	%	1			89	89		31	31
2018	October	246	Classical Pathway	V5_162	Immunological test (ELISA)	EURO DIAGNOSTICA	%	%	1	69-129		77	77		35.6	35.6
2018	October	246	Classical Pathway	V5_96	Immunological test (ELISA)	EURO DIAGNOSTICA	%	%	1	>40		26	26		53	53
2018	October	246	Classical Pathway	V5_28	Immunological test (ELISA)	EURO DIAGNOSTICA	%	%	1	69-129		69	69		39	39
2018	October	246	Classical Pathway	V5_191	Immunological test (liposome assay)	WAKO	U/mL	%	1			52.1	52.1		19	19
2018	October	246	Classical Pathway	V5_203	Immunological test (liposome assay)	WAKO	U/mL	%	1	31.6 - 57.6		56.7	56.7		24.1	24.1
2018	October	246	Classical Pathway	V5_192	Immunological test (liposome assay)	WAKO	U/mL	%	1	31.6 - 57.6		60	60		23	23
2018	October	246	Classical Pathway	V5_104	Immunological test (liposome assay)	BINDING SITE	U/mL	%	1	41 - 96		68	68		26	26
2018	October	246	Classical Pathway	V5_81	Immunological test (liposome assay)	WAKO	U/mL	%	1	31.6-57.6		59	59		23.3	23.3
2018	October	246	Classical Pathway	V5_105	Immunological test (liposome assay)	BINDING SITE	U/mL	%	1	>41.7		66.4	66.4	<	14.2	14.2
2018	October	246	Classical Pathway	V5_194	Immunological test (liposome assay)	WAKO	U/mL	%	1			62	62		28	28
2018	October	246	Classical Pathway	V5_195	Immunological test (liposome assay)	WAKO	U/mL	%	1	31.6-57.6		57.7	57.7		22.1	22.1
2018	October	246	Classical Pathway	V5_265	Immunological test (liposome assay)	BINDING SITE	U/mL	%	1	41.68-95.06		53.6	53.6		23.1	23.1
2018	October	246	Classical Pathway	V5_260	Immunological test (liposome assay)	WAKO	U/mL	%	1	31.6-57.6		57.3	57.3		26.5	26.5
2018	October	246	Classical Pathway	V5_176	other method	BINDING SITE	U/mL	%	1			61.7	61.7		23.5	23.5
2018	October	246	Classical Pathway	V5_111	Immunological test (liposome assay)	WAKO	U/mL	%	1			59.7	59.7		25.6	25.6
2018	October	246	Classical Pathway	V5_196	Immunological test (liposome assay)	WAKO	U/mL	%	1	31.6 - 57.6		54.6	54.6		21.4	21.4
2018	October	246	Classical Pathway	V5_188	Immunological test (liposome assay)	WAKO	U/mL	%	1	31.6-57.6		60	60		24	24
2018	October	246	Classical Pathway	V5_113	Immunological test (liposome assay)	WAKO	U/mL	%	1	31.6-57.6		58	58		26.8	26.8
2018	October	246	Classical Pathway	V5_85	Immunological test (liposome assay)	BINDING SITE	U/mL	%	1	41.68 - 95.06		57.2	57.2		22.6	22.6
2018	October	246	Classical Pathway	V5_267	Immunological test (liposome assay)	WAKO	U/mL	%	1	31.6-57.6		58.7	58.7		23.6	23.6
2018	October	246	Classical Pathway	V5_117	other method	BINDING SITE	U/mL	%	1	>390		630	630		319	319
2018	October	246	Classical Pathway	V5_197	Immunological test (liposome assay)	WAKO	U/mL	%	1	31.6-57.6		54.5	54.5		17.3	17.3
2018	October	246	Classical Pathway	V5_61	hemolytical test (titration -CH50,AH50)	in-house assay	U/mL	%	1	176-382		155	155		52	52
2018	October	246	Classical Pathway	V5_119	Immunological test (liposome assay)	WAKO	U/mL	%	1	32 - 58		70	70		31	31
2018	October	246	Classical Pathway	V5_89	Immunological test (liposome assay)	BINDING SITE	U/mL	%	1	42-95		63	63		20	20
2018	October	246	Classical Pathway	V5_121	Immunological test (liposome assay)	BINDING SITE	U/mL	%	1	41.68-95.06		63	63		29	29
2018	October	246	Classical Pathway	V5_122	Immunological test (liposome assay)	BINDING SITE	U/mL	%	1	41.68-95.06		57.8	57.8		24.5	24.5
2018	October	246	Classical Pathway	V5_23	Immunological test (liposome assay)	WAKO	U/mL	%	1	>31.6		34.5	34.5		18	18
2018	October	246	Classical Pathway	V5_91	Immunological test (liposome assay)	WAKO	U/mL	%	1	30 - 75		47	47		24	24
2018	October	246	Classical Pathway	V5_74	Immunological test (liposome assay)	BINDING SITE	U/mL	%	1	33-73		64.2	64.2		23.5	23.5
2018	October	246	Classical Pathway	V5_279	Immunological test (liposome assay)	WAKO	U/mL	%	1	31.6-57.6		74.8	74.8		21.5	21.5
2018	October	246	Classical Pathway	V5_27	Immunological test (liposome assay)	BINDING SITE	U/mL	%	1	41.6-95.06		57	57		15	15
2018	October	246	Classical Pathway	V5_241	Immunological test (liposome assay)	BINDING SITE	U/mL	%	1	31.71-71.36		60	60		25	25
2018	October	246	Classical Pathway	V5_200	Immunological test (liposome assay)	WAKO	U/mL	%	1	36.0 - 70.7		54.3	54.3		22	22
2018	October	246	Classical Pathway	V5_4	Immunological test (liposome assay)	BINDING SITE	U/mL	%	1	41-94		62	62		28	28
2018	October	246	Classical Pathway	V5_159	Immunological test (liposome assay)	BINDING SITE	U/mL	%	1	41-95		59.2	59.2		25.9	25.9
2018	October	246	Classical Pathway	V5_92	hemolytical test (titration -CH50,AH50)	other manufacturer	U/mL	%	1	101-300		218	218		133	133
2018	October	246	Classical Pathway	V5_75	hemolytical test (titration -CH50,AH50)	in-house assay	U/mL	%	1	58-138		79.9	79.9		46.9	46.9
2018	October	246	Classical Pathway	V5_127	Immunological test (liposome assay)	BINDING SITE	U/mL	%	1	40-85		60	60		27	27
2018	October	246	Classical Pathway	V5_282	Immunological test (liposome assay)	BINDING SITE	U/mL	%	1	41.68-95.06		60	60		27	27
2018	October	246	Classical Pathway	V5_128	Immunological test (liposome assay)	BINDING SITE	U/mL	%	1	32-71		57	57		25	25
2018	October	246	Classical Pathway	V5_201	Immunological test (liposome assay)	WAKO	U/mL	%	1	32-58		62.7	62.7		22.9	22.9
2018	October	246	Classical Pathway	V5_131	Immunological test (liposome assay)	WAKO	U/mL	%	1	23-63		49	49		20	20
2018	October	246	Classical Pathway	V5_178	Immunological test (liposome assay)	BINDING SITE	U/mL	%	1	>41.7		70	70		29.3	29.3
2018	October	246	Classical Pathway	V5_179	Immunological test (liposome assay)	BINDING SITE	U/mL	%	1	42		57	57		26	26
2018	October	246	Classical Pathway	V5_181	Immunological test (liposome assay)	BINDING SITE	U/mL	%	1	38-79		68	68		28	28
2018	October	246	Classical Pathway	V5_252	other method	BINDING SITE	U/mL	%	1	392-1019		815	815		500	500
2018	October	246	Classical Pathway	V5_285	Immunological test (liposome assay)	WAKO	%	%	1	31.6-57.6		54.6	54.6		18.1	18.1
2018	October	246	Classical Pathway	V5_150	other method	BINDING SITE	%	%	1	54-140		104	104		42	42
2018	October	246	Classical Pathway	V5_11	hemolytical test (tube)	in-house assay	%	%	1	65-135		77	77		47	47
2018	October	246	Classical Pathway	V5_173	other method	BINDING SITE	%	%	1	40-103		75	75		25	25
2018	October	246	Classical Pathway	V5_72	hemolytical test (titration -CH50,AH50)	in-house assay	%	%	1	80-120		86	86		70	70
2018	October	246	Classical Pathway	V5_20	hemolytical test (titration -CH50,AH50)	in-house assay	%	%	1			51	51		29	29
2018	October	246	Classical Pathway	V5_90	hemolytical test (titration -CH50,AH50)	other manufacturer	%	%	1	62-104		88	88		46	46
2018	October	246	Classical Pathway	V5_223	hemolytical test (titration -CH50,AH50)	in-house assay	%	%	1	85-140		188	188		55	55
2018	October	246	Classical Pathway	V5_0	hemolytical test (titration -CH50,AH50)	in-house assay	%	%	1	82-102		85	85		53	53
2018	October	246	Classical Pathway	V5_40	hemolytical test (titration -CH50,AH50)	in-house assay	%	%	1	65-140		82	82		41	41
2018	October	246	Classical Pathway	V5_24	other method	in-house assay	%	%	1	55-145		86	86		40	40
2018	October	246	Classical Pathway	V5_41	hemolytical test (titration -CH50,AH50)	in-house assay	%	%	1	68-133		82	82		42	42
2018	October	246	Classical Pathway	V5_45	hemolytical test (titration -CH50,AH50)	in-house assay	%	%	1	72-128		124	124		64	64
2018	October	246	Classical Pathway	V5_261	hemolytical test (titration -CH50,AH50)	other manufacturer	%	%	1	56-91		61	61		42	42
2018	October	246	Classical Pathway	V5_53	hemolytical test (gel)	BINDING SITE	%	%	1	392-1016 U/ml		59.7	59.7		23	23
2018	October	246	C1q Protein	V5_22	Nephelometry	SIEMENS (Dade Behring)	mg/L	g/l	0.001	150					0.066	66.4
2018	March	245	Auto-anti C1q (IgG)	V5_7	Immunological test (ELISA)	ORGENTEC		U/mL	1	10		24.3	24.3		83.3	83.3
2018	March	245	Auto-anti C1q (IgG)	V5_9	Immunological test (ELISA)	ORGENTEC	U/mL	U/mL	1	10		25.5	25.5		100	100
2018	March	245	Auto-anti C1q (IgG)	V5_11	Immunological test (ELISA)	ORGENTEC	U/mL	U/mL	1	10		19.4	19.4		61.5	61.5
2018	March	245	Auto-anti C1q (IgG)	V5_13	Immunological test (ELISA)	ORGENTEC	U/mL	U/mL	1	10		33	33		98	98
2018	March	245	Auto-anti C1q (IgG)	V5_14	Immunological test (ELISA)	ORGENTEC		U/mL	1	10		33.4	33.4		88.9	88.9
2018	March	245	Auto-anti C1q (IgG)	V5_37	Immunological test (ELISA)	ORGENTEC	U/mL	U/mL	1	10		16.9	16.9		61.5	61.5
2018	March	245	Auto-anti C1q (IgG)	V5_18	Immunological test (ELISA)	ORGENTEC		U/mL	1	10		27.3	27.3		73.5	73.5
2018	March	245	Auto-anti C1q (IgG)	V5_19	Immunological test (ELISA)	ORGENTEC		U/mL	1	9		37.7	37.7	>	100	100
2018	March	245	Auto-anti C1q (IgG)	V5_22	Immunological test (ELISA)	ORGENTEC	U/mL	U/mL	1	10		29.3	29.3		109	109
2018	March	245	Auto-anti C1q (IgG)	V5_23	Immunological test (ELISA)	ORGENTEC	U/mL	U/mL	1	10		32	32	>	100	100
2018	March	245	Auto-anti C1q (IgG)	V5_26	Immunological test (ELISA)	ORGENTEC	U/mL	U/mL	1	10		15	15		40	40
2018	March	245	Auto-anti C1q (IgG)	V5_27	Immunological test (ELISA)	ORGENTEC	U/mL	U/mL	1	10		31.8	31.8	>	100	100
2018	March	245	Auto-anti C1q (IgG)	V5_45	Immunological test (ELISA)	ORGENTEC	U/mL	U/mL	1	10		38	38		100	100
2018	March	245	Auto-anti C1q (IgG)	V5_62	Immunological test (ELISA)	ORGENTEC	U/mL	U/mL	1	10		25	25		85	85
2018	March	245	Auto-anti C1q (IgG)	V5_1	Immunological test (ELISA)	INOVA DIAGNOSTICS	U/mL	U/mL	1	20		3	3		172	172
2018	March	245	Auto-anti C1q (IgG)	V5_2	Immunological test (ELISA)	other manufacturer	U/mL	U/mL	1	20		54	54		103	103
2018	March	245	Auto-anti C1q (IgG)	V5_35	Immunological test (ELISA)	EURO IMMUN	U/mL	U/mL	1	20		49	49		102	102
2018	March	245	Auto-anti C1q (IgG)	V5_36	Immunological test (ELISA)	EURO IMMUN	U/mL	U/mL	1	20		54	54		122	122
2018	March	245	Auto-anti C1q (IgG)	V5_3	Immunological test (ELISA)	INOVA DIAGNOSTICS	U/mL	U/mL	1	20		53	53		100	100
2018	March	245	Auto-anti C1q (IgG)	V5_39	Immunological test (ELISA)	other manufacturer		U/mL	1	20		99	99		200	200
2018	March	245	Auto-anti C1q (IgG)	V5_49	Immunological test (ELISA)	BUEHLMANN	U/mL	U/mL	1	15		127	127		342	342
2018	March	245	Auto-anti C1q (IgG)	V5_50	Immunological test (ELISA)	BUEHLMANN	U/mL	U/mL	1	15		101	101		305	305
2018	March	245	Auto-anti C1q (IgG)	V5_0	Immunological test (ELISA)	in-house assay	Titer	not evaluated		100		129	129		265	265
2018	October	246	C3-Complement	V5_79	Nephelometry	SIEMENS (Dade Behring)	g/l	g/l	1	0.9 - 1.8 g/l		1.64	1.64		0.61	0.61
2018	October	246	C3-Complement	V5_80	Nephelometry	SIEMENS (Dade Behring)	mg/dL	g/l	0.01	90-180		1.67	167		0.588	58.8
2018	October	246	C3-Complement	V5_81	Nephelometry	SIEMENS HEALTHINEERS	g/l	g/l	1	0.9-1.7		1.66	1.66		0.65	0.65
2018	October	246	C3-Complement	V5_105	Nephelometry	SIEMENS (Dade Behring)	g/l	g/l	1	0.9-1.8		1.67	1.67		0.697	0.697
2018	October	246	C3-Complement	V5_11	Nephelometry	BINDING SITE	g/l	g/l	1	0.89-1.87		1.55	1.55		0.56	0.56
2018	October	246	C3-Complement	V5_2	Nephelometry	SIEMENS HEALTHINEERS	g/l	g/l	1	0.75-1.4		1.72	1.72		0.62	0.62
2018	October	246	C3-Complement	V5_82	Nephelometry	SIEMENS (Dade Behring)	g/l	g/l	1	0.9-1.8		1.5	1.5		0.601	0.601
2018	October	246	C3-Complement	V5_71	Nephelometry	BECKMAN COULTER	g/l	g/l	1	0.500-1.200		1.36	1.36		0.497	0.497
2018	October	246	C3-Complement	V5_83	Nephelometry	SIEMENS (Dade Behring)	g/l	g/l	1	0.90-1.80		1.52	1.52		0.56	0.56
2018	October	246	C3-Complement	V5_84	Nephelometry	SIEMENS (Dade Behring)	g/l	g/l	1	0.5-1.5		1.7	1.7		0.65	0.65
2018	October	246	C3-Complement	V5_85	Nephelometry	SIEMENS HEALTHINEERS	g/l	g/l	1	0.8-1.8		1.72	1.72		0.618	0.618
2018	October	246	C3-Complement	V5_37	Nephelometry	BECKMAN COULTER	g/l	g/l	1	0.5 - 1.2		1.29	1.29		0.457	0.457
2018	October	246	C3-Complement	V5_72	Nephelometry	BECKMAN COULTER	g/l	g/l	1	0.67-1.29		1.25	1.25		0.476	0.476
2018	October	246	C3-Complement	V5_20	Nephelometry	SIEMENS HEALTHINEERS	g/l	g/l	1	0.75-1.65		1.88	1.88		0.61	0.61
2018	October	246	C3-Complement	V5_88	Nephelometry	SIEMENS (Dade Behring)	mg/dL	g/l	0.01	90-180		1.64	164		0.588	58.8
2018	October	246	C3-Complement	V5_22	Nephelometry	SIEMENS (Dade Behring)	g/l	g/l	1	2		1.88	1.88		0.66	0.66
2018	October	246	C3-Complement	V5_90	Nephelometry	SIEMENS HEALTHINEERS	g/l	g/l	1	0.75-1.40		1.73	1.73		0.569	0.569
2018	October	246	C3-Complement	V5_0	Nephelometry	SIEMENS HEALTHINEERS	mg/L	g/l	0.001	880-1650		1.64	1635		0.602	602
2018	October	246	C3-Complement	V5_24	Nephelometry	SIEMENS HEALTHINEERS	g/l	g/l	1	0.9-1.8		1.53	1.53		0.55	0.55
2018	October	246	C3-Complement	V5_41	Nephelometry	SIEMENS HEALTHINEERS	g/l	g/l	1	0.9-1.8		1.86	1.86		0.78	0.78
2018	October	246	C3-Complement	V5_91	Nephelometry	SIEMENS HEALTHINEERS	mg/dL	g/l	0.01	75 - 175		1.65	165		0.6	60
2018	October	246	C3-Complement	V5_74	Nephelometry	BECKMAN COULTER	g/l	g/l	1	0.6-1.25		1.55	1.55		0.619	0.619
2018	October	246	C3-Complement	V5_4	Nephelometry	SIEMENS (Dade Behring)	mg/dL	g/l	0.01	72-156		1.49	149		0.53	53
2018	October	246	C3-Complement	V5_92	Nephelometry	SIEMENS HEALTHINEERS	mg/dL	g/l	0.01	71-150		1.41	141		0.514	51.4
2018	October	246	C3-Complement	V5_127	Nephelometry	SIEMENS (Dade Behring)	g/l	g/l	1	0.6-1.25		1.53	1.53		0.61	0.61
2018	October	246	C3-Complement	V5_94	Nephelometry	SIEMENS HEALTHINEERS	g/l	g/l	1	0.75-1.35		1.55	1.55		0.58	0.58
2018	October	246	C3-Complement	V5_251	Nephelometry	BECKMAN COULTER	mg/dL	g/l	0.01			1.23	123		0.466	46.6
2018	October	246	C3-Complement	V5_131	Nephelometry	SIEMENS (Dade Behring)	g/l	g/l	1	0.9-1.8		1.36	1.36		0.586	0.586
2018	October	246	C3-Complement	V5_96	Nephelometry	SIEMENS (Dade Behring)	g/l	g/l	1	0.80-2.00		0.58	0.58		1.58	1.58
2018	October	246	C3-Complement	V5_28	Nephelometry	SIEMENS HEALTHINEERS	mg/dL	g/l	0.01	90-180		1.98	198		0.989	98.9
2018	October	246	C3-Complement	V5_103	Turbidimetry	other manufacturer	mg/dL	g/l	0.01	90-180		1.52	152		0.6	60
2018	October	246	C3-Complement	V5_104	Turbidimetry	other manufacturer	g/l	g/l	1	0.9 - 1.8		1.64	1.64		0.69	0.69
2018	October	246	C3-Complement	V5_57	Turbidimetry	other manufacturer	g/l	g/l	1			1.85	1.85		0.62	0.62
2018	October	246	C3-Complement	V5_246	Turbidimetry	other manufacturer	mg/dL	g/l	0.01	60 - 1800		1.56	156		0.65	65
2018	October	246	C3-Complement	V5_10	Turbidimetry	BINDING SITE	g/l	g/l	1	0.67-1.29		1.67	1.67		0.68	0.68
2018	October	246	C3-Complement	V5_109	Turbidimetry	other manufacturer	mg/dL	g/l	0.01	90-180		1.62	162		0.622	62.2
2018	October	246	C3-Complement	V5_110	Turbidimetry	other manufacturer	g/l	g/l	1	0.90-1.80		1.48	1.48		0.57	0.57
2018	October	246	C3-Complement	V5_111	Turbidimetry	BECKMAN COULTER	g/l	g/l	1	0.9-1.8		1.53	1.53		0.62	0.62
2018	October	246	C3-Complement	V5_112	Turbidimetry	other manufacturer	mg/L	g/l	0.001	900 - 1800		1.54	1543		0.611	611
2018	October	246	C3-Complement	V5_116	Immunodiffusion	BINDING SITE	g/l	g/l	1	0.9-1.8		1.4	1.4		0.61	0.61
2018	October	246	C3-Complement	V5_117	Turbidimetry	other manufacturer	g/l	g/l	1	0.9-1.8		1.5	1.5		0.6	0.6
2018	October	246	C3-Complement	V5_61	Turbidimetry	BINDING SITE	mg/mL	g/l	1	0.94-1.66		1.77	1.77		0.63	0.63
2018	October	246	C3-Complement	V5_118	Turbidimetry	ABBOTT	g/l	g/l	1			1.46	1.46		0.58	0.58
2018	October	246	C3-Complement	V5_119	Turbidimetry	BINDING SITE	g/l	g/l	1	0.83 - 1.8		1.46	1.46		0.57	0.57
2018	October	246	C3-Complement	V5_121	Turbidimetry	BINDING SITE	g/l	g/l	1	0.811-1.570		1.48	1.48		0.569	0.569
2018	October	246	C3-Complement	V5_123	Turbidimetry	BINDING SITE	g/l	g/l	1	0.811-1.570		1.4	1.4		0.508	0.508
2018	October	246	C3-Complement	V5_40	Turbidimetry	BECKMAN COULTER	g/l	g/l	1	0.9-1.8		1.62	1.62		0.63	0.63
2018	October	246	C3-Complement	V5_262	Immunodiffusion	BINDING SITE	mg/L	g/l	0.001	970-1576		1.33	1327		0.499	499
2018	October	246	C3-Complement	V5_52	other method	ABBOTT	g/l	g/l	1	0.7 -1.70		1.47	1.47		0.57	0.57
2018	October	246	C3-Complement	V5_279	Turbidimetry	other manufacturer	mg/dL	g/l	0.01	80-170		1.42	142		0.566	56.6
2018	October	246	C3-Complement	V5_26	no information	no information	g/l	g/l	1	0.71-1.41		1.76	1.76		0.59	0.59
2018	October	246	C3-Complement	V5_126	other method	other manufacturer	mg/L	g/l	0.001	730-1380		1.6	1599		0.56	560
2018	October	246	C3-Complement	V5_282	other method	other manufacturer	g/l	g/l	1	0.72-1.51		1.52	1.52		0.62	0.62
2018	October	246	C3-Complement	V5_248	Turbidimetry	ABBOTT	g/l	g/l	1	0.90-1.80		1.52	1.52		0.58	0.58
2018	October	246	C3-Complement	V5_128	Turbidimetry	BINDING SITE	g/l	g/l	1	0.81-1.57		1.57	1.57		0.66	0.66
2018	October	246	C3-Complement	V5_132	Turbidimetry	other manufacturer	g/l	g/l	1	0.68-1.80		1.58	1.58		0.59	0.59
2018	October	246	C3-Complement	V5_283	Turbidimetry	other manufacturer	mg/dL	g/l	0.01	90-180		2.49	249		1.05	105
2018	October	246	C4-Complement	V5_79	Nephelometry	SIEMENS (Dade Behring)	g/l	g/l	1	0.1 - 0.4 g/l		0.43	0.43		0.11	0.11
2018	October	246	C4-Complement	V5_80	Nephelometry	SIEMENS (Dade Behring)	mg/dL	g/l	0.01	10-40		0.505	50.5		0.12	12
2018	October	246	C4-Complement	V5_81	Nephelometry	SIEMENS HEALTHINEERS	g/l	g/l	1	0.18-0.49		0.45	0.45		0.13	0.13
2018	October	246	C4-Complement	V5_105	Nephelometry	SIEMENS (Dade Behring)	g/l	g/l	1	0.1-0.34		0.392	0.392		0.121	0.121
2018	October	246	C4-Complement	V5_11	Nephelometry	BINDING SITE	g/l	g/l	1	0.165-0.38		0.39	0.39		0.1	0.1
2018	October	246	C4-Complement	V5_2	Nephelometry	SIEMENS HEALTHINEERS	g/l	g/l	1	0.10-0.34		0.45	0.45		0.12	0.12
2018	October	246	C4-Complement	V5_82	Nephelometry	SIEMENS (Dade Behring)	g/l	g/l	1	0.1-0.4		0.406	0.406		0.123	0.123
2018	October	246	C4-Complement	V5_71	Nephelometry	BECKMAN COULTER	g/l	g/l	1	0.150-0.400		0.391	0.391		0.114	0.114
2018	October	246	C4-Complement	V5_83	Nephelometry	SIEMENS (Dade Behring)	g/l	g/l	1	0.10-0.40		0.38	0.38		0.12	0.12
2018	October	246	C4-Complement	V5_84	Nephelometry	SIEMENS (Dade Behring)	g/l	g/l	1	0.12-0.42		0.45	0.45		0.13	0.13
2018	October	246	C4-Complement	V5_85	Nephelometry	SIEMENS HEALTHINEERS	g/l	g/l	1	0.1-0.4		0.438	0.438		0.13	0.13
2018	October	246	C4-Complement	V5_37	Nephelometry	BECKMAN COULTER	g/l	g/l	1	0.15 - 0.40		0.397	0.397		0.113	0.113
2018	October	246	C4-Complement	V5_72	Nephelometry	BECKMAN COULTER	g/l	g/l	1	0.13-0.32		0.384	0.384		0.107	0.107
2018	October	246	C4-Complement	V5_20	Nephelometry	SIEMENS HEALTHINEERS	g/l	g/l	1	0.14-0.54		0.46	0.46		0.13	0.13
2018	October	246	C4-Complement	V5_88	Nephelometry	SIEMENS (Dade Behring)	mg/dL	g/l	0.01	10-40		0.449	44.9		0.115	11.5
2018	October	246	C4-Complement	V5_22	Nephelometry	SIEMENS (Dade Behring)	g/l	g/l	1	0.5		0.43	0.43		0.12	0.12
2018	October	246	C4-Complement	V5_90	Nephelometry	SIEMENS HEALTHINEERS	g/l	g/l	1	0.10-0.34		0.47	0.47		0.119	0.119
2018	October	246	C4-Complement	V5_0	Nephelometry	SIEMENS HEALTHINEERS	mg/L	g/l	0.001	100-380		0.456	456		0.118	118
2018	October	246	C4-Complement	V5_24	Nephelometry	SIEMENS HEALTHINEERS	g/l	g/l	1	0.1-0.4		0.41	0.41		0.12	0.12
2018	October	246	C4-Complement	V5_41	Nephelometry	SIEMENS HEALTHINEERS	mg/L	g/l	0.001	150-400		0.51	510		0.16	160
2018	October	246	C4-Complement	V5_91	Nephelometry	SIEMENS HEALTHINEERS	mg/dL	g/l	0.01	14 - 40		0.41	41		0.12	12
2018	October	246	C4-Complement	V5_74	Nephelometry	BECKMAN COULTER	g/l	g/l	1	0.09-0.38		0.359	0.359		0.12	0.12
2018	October	246	C4-Complement	V5_4	Nephelometry	SIEMENS (Dade Behring)	mg/dL	g/l	0.01	10-46		0.48	48		0.13	13
2018	October	246	C4-Complement	V5_92	Nephelometry	SIEMENS HEALTHINEERS	mg/dL	g/l	0.01	15.7-47.0		0.415	41.5		0.112	11.2
2018	October	246	C4-Complement	V5_127	Nephelometry	SIEMENS (Dade Behring)	g/l	g/l	1	0.10-0.40		0.45	0.45		0.12	0.12
2018	October	246	C4-Complement	V5_94	Nephelometry	SIEMENS HEALTHINEERS	g/l	g/l	1	0.09-0.33		0.42	0.42		0.12	0.12
2018	October	246	C4-Complement	V5_251	Nephelometry	BECKMAN COULTER	mg/dL	g/l	0.01			0.401	40.1		0.113	11.3
2018	October	246	C4-Complement	V5_131	Nephelometry	SIEMENS (Dade Behring)	g/l	g/l	1	0.1-0.4		0.406	0.406		0.119	0.119
2018	October	246	C4-Complement	V5_96	Nephelometry	SIEMENS (Dade Behring)	g/l	g/l	1	0.10-0.50		0.13	0.13		0.38	0.38
2018	October	246	C4-Complement	V5_28	Nephelometry	SIEMENS HEALTHINEERS	mg/dL	g/l	0.01	10-40		0.452	45.2		0.186	18.6
2018	October	246	C4-Complement	V5_103	Turbidimetry	other manufacturer	mg/dL	g/l	0.01	10-40		0.37	37		0.11	11
2018	October	246	C4-Complement	V5_104	Turbidimetry	other manufacturer	g/l	g/l	1	0.1 - 0.4		0.41	0.41		0.13	0.13
2018	October	246	C4-Complement	V5_57	Turbidimetry	other manufacturer	g/l	g/l	1			0.409	0.409		0.116	0.116
2018	October	246	C4-Complement	V5_246	Turbidimetry	other manufacturer	mg/dL	g/l	0.01	10 - 360		0.367	36.7		0.116	11.6
2018	October	246	C4-Complement	V5_10	Turbidimetry	BINDING SITE	g/l	g/l	1	0.13-0.32		0.362	0.362		0.119	0.119
2018	October	246	C4-Complement	V5_109	Turbidimetry	other manufacturer	mg/dL	g/l	0.01	10-40		0.389	38.9		0.116	11.6
2018	October	246	C4-Complement	V5_110	Turbidimetry	other manufacturer	g/l	g/l	1	0.10-0.40		0.37	0.37		0.11	0.11
2018	October	246	C4-Complement	V5_111	Turbidimetry	BECKMAN COULTER	g/l	g/l	1	0.10-0.40		0.45	0.45		0.14	0.14
2018	October	246	C4-Complement	V5_112	Turbidimetry	other manufacturer	mg/L	g/l	0.001	100 - 400		0.373	373		0.118	118
2018	October	246	C4-Complement	V5_116	Immunodiffusion	BINDING SITE	g/l	g/l	1	0.15-0.57		0.38	0.38		0.13	0.13
2018	October	246	C4-Complement	V5_117	Turbidimetry	other manufacturer	g/l	g/l	1	0.1-0.4		0.38	0.38		0.12	0.12
2018	October	246	C4-Complement	V5_61	Turbidimetry	BINDING SITE	mg/mL	g/l	1	0.170-0.415		0.383	0.383		0.12	0.12
2018	October	246	C4-Complement	V5_118	Turbidimetry	ABBOTT	g/l	g/l	1			0.37	0.37		0.11	0.11
2018	October	246	C4-Complement	V5_119	Turbidimetry	BINDING SITE	g/l	g/l	1	0.1 - 0.4		0.38	0.38		0.12	0.12
2018	October	246	C4-Complement	V5_121	Turbidimetry	BINDING SITE	g/l	g/l	1	0.129-0.392		0.386	0.386		0.116	0.116
2018	October	246	C4-Complement	V5_123	Turbidimetry	BINDING SITE	g/l	g/l	1	0.129-0.392		0.357	0.357		0.12	0.12
2018	October	246	C4-Complement	V5_40	Turbidimetry	BECKMAN COULTER	g/l	g/l	1	0.15-0.55		0.43	0.43		0.13	0.13
2018	October	246	C4-Complement	V5_262	Immunodiffusion	BINDING SITE	mg/L	g/l	0.001	162-445		0.345	345		0.119	119
2018	October	246	C4-Complement	V5_52	other method	ABBOTT	g/l	g/l	1	0.16 - 0.54		0.38	0.38		0.12	0.12
2018	October	246	C4-Complement	V5_279	Turbidimetry	other manufacturer	mg/dL	g/l	0.01	10-40		0.387	38.7		0.119	11.9
2018	October	246	C4-Complement	V5_26	no information	no information	g/l	g/l	1	0.12-0.34		0.43	0.43		0.13	0.13
2018	October	246	C4-Complement	V5_126	other method	other manufacturer	mg/L	g/l	0.001	110-310		0.354	354		0.099	99
2018	October	246	C4-Complement	V5_282	other method	other manufacturer	g/l	g/l	1	0.11-0.34		0.4	0.4		0.12	0.12
2018	October	246	C4-Complement	V5_248	Turbidimetry	ABBOTT	g/l	g/l	1	0.10-0.40		0.41	0.41		0.12	0.12
2018	October	246	C4-Complement	V5_128	Turbidimetry	BINDING SITE	g/l	g/l	1	0.13-0.39		0.35	0.35		0.12	0.12
2018	October	246	C4-Complement	V5_132	Turbidimetry	other manufacturer	g/l	g/l	1	0.18-0.60		0.39	0.39		0.11	0.11
2018	October	246	C4-Complement	V5_283	Turbidimetry	other manufacturer	mg/dL	g/l	0.01	20-50		0.903	90.3		0.302	30.2
2018	October	246	alternative pathway	V5_61	hemolytical test (titration -CH50,AH50)	in-house assay	U/mL	%	1	77-159		105	105		0	0
2018	October	246	alternative pathway	V5_159	Immunological test (ELISA)	EURO DIAGNOSTICA	U/mL	%	1	30-113		113	113		1.5	1.5
2018	October	246	alternative pathway	V5_75	hemolytical test (titration -CH50,AH50)	in-house assay	U/mL	%	1	76-176		117	117		61	61
2018	October	246	alternative pathway	V5_155	Immunological test (ELISA)	EURO DIAGNOSTICA	%	%	1	30-113		92.8	92.8		17.3	17.3
2018	October	246	alternative pathway	V5_57	Immunological test (ELISA)	EURO DIAGNOSTICA	%	%	1	30-113 %		99.1	99.1		6.02	6.02
2018	October	246	alternative pathway	V5_80	functional test (ELISA)	EURO DIAGNOSTICA	%	%	1	30-113		98	98		5	5
2018	October	246	alternative pathway	V5_81	functional test (ELISA)	EURO DIAGNOSTICA	%	%	1	30-113		122	122		1.2	1.2
2018	October	246	alternative pathway	V5_284	Immunological test (ELISA)	EURO DIAGNOSTICA	%	%	1	30-113		104	104		0	0
2018	October	246	alternative pathway	V5_10	functional test (ELISA)	EURO DIAGNOSTICA	%	%	1	30-113		117	117		4	4
2018	October	246	alternative pathway	V5_2	functional test (ELISA)	EURO DIAGNOSTICA	%	%	1	>71		97	97		2	2
2018	October	246	alternative pathway	V5_71	Immunological test (ELISA)	EURO DIAGNOSTICA	%	%	1	10-300		107	107		5	5
2018	October	246	alternative pathway	V5_156	Immunological test (ELISA)	EURO DIAGNOSTICA	%	%	1	30-113		92.1	92.1		2.83	2.83
2018	October	246	alternative pathway	V5_110	Immunological test (ELISA)	EURO DIAGNOSTICA	%	%	1	>10		125	125		23	23
2018	October	246	alternative pathway	V5_84	functional test (ELISA)	EURO DIAGNOSTICA	%	%	1	39		149	149		7	7
2018	October	246	alternative pathway	V5_85	Immunological test (ELISA)	EURO DIAGNOSTICA	%	%	1	30 - 113		88.9	88.9		2.54	2.54
2018	October	246	alternative pathway	V5_37	Immunological test (ELISA)	EURO DIAGNOSTICA	%	%	1	10 - 150		106	106		7	7
2018	October	246	alternative pathway	V5_157	Immunological test (ELISA)	EURO DIAGNOSTICA	%	%	1	30-113		110	110		12.5	12.5
2018	October	246	alternative pathway	V5_116	functional test (ELISA)	EURO DIAGNOSTICA	%	%	1	50-130		96	96		3	3
2018	October	246	alternative pathway	V5_22	Immunological test (ELISA)	EURO DIAGNOSTICA	%	%	1	>10		129	129		15	15
2018	October	246	alternative pathway	V5_123	functional test (ELISA)	EURO DIAGNOSTICA	%	%	1	30-113		132	132		6	6
2018	October	246	alternative pathway	V5_40	functional test (ELISA)	EURO DIAGNOSTICA	%	%	1	70-125		96	96		11	11
2018	October	246	alternative pathway	V5_158	other method	EURO DIAGNOSTICA	%	%	1	30-113		108	108		4	4
2018	October	246	alternative pathway	V5_91	functional test (ELISA)	EURO DIAGNOSTICA	%	%	1	> or = 46		84	84	<	10	10
2018	October	246	alternative pathway	V5_52	functional test (ELISA)	EURO DIAGNOSTICA	%	%	1	50 - 150		95	95	<	25	25
2018	October	246	alternative pathway	V5_26	functional test (ELISA)	EURO DIAGNOSTICA	%	%	1	40->200		40	40		4	4
2018	October	246	alternative pathway	V5_4	Immunological test (ELISA)	EURO DIAGNOSTICA	%	%	1	20-60		48	48		1	1
2018	October	246	alternative pathway	V5_92	functional test (ELISA)	EURO DIAGNOSTICA	%	%	1	65-130	>	120	120	<	10	10
2018	October	246	alternative pathway	V5_126	Immunological test (ELISA)	EURO DIAGNOSTICA	%	%	1	30-113		95.8	95.8		3	3
2018	October	246	alternative pathway	V5_5	Immunological test (ELISA)	EURO DIAGNOSTICA	%	%	1	>39		96	96		5	5
2018	October	246	alternative pathway	V5_254	Immunological test (ELISA)	EURO DIAGNOSTICA	%	%	1	30-100		92	92		15	15
2018	October	246	alternative pathway	V5_161	functional test (ELISA)	EURO DIAGNOSTICA	%	%	1			125	125		7	7
2018	October	246	alternative pathway	V5_162	Immunological test (ELISA)	EURO DIAGNOSTICA	%	%	1	30-113		96.4	96.4		2.79	2.79
2018	October	246	alternative pathway	V5_131	functional test (ELISA)	EURO DIAGNOSTICA	%	%	1	30-113		93	93		1	1
2018	October	246	alternative pathway	V5_96	Immunological test (ELISA)	EURO DIAGNOSTICA	%	%	1	>10		3	3		100	100
2018	October	246	alternative pathway	V5_28	Immunological test (ELISA)	EURO DIAGNOSTICA	%	%	1	30-113		84	84		9	9
2018	October	246	alternative pathway	V5_150	other method	BINDING SITE	%	%	1	80-120		99	99		44	44
2018	October	246	alternative pathway	V5_285	hemolytical test (titration -CH50,AH50)	BINDING SITE	%	%	1	60-102		133	133		66.5	66.5
2018	October	246	alternative pathway	V5_105	hemolytical test (gel)	BINDING SITE	%	%	1	66-129		97.8	97.8		33.6	33.6
2018	October	246	alternative pathway	V5_11	hemolytical test (titration -CH50,AH50)	in-house assay	%	%	1	60-140		155	155		49	49
2018	October	246	alternative pathway	V5_117	other method	BINDING SITE	%	%	1	60-120		95.2	95.2		33.3	33.3
2018	October	246	alternative pathway	V5_72	hemolytical test (titration -CH50,AH50)	in-house assay	%	%	1	50-150		131	131		34	34
2018	October	246	alternative pathway	V5_20	hemolytical test (titration -CH50,AH50)	in-house assay	%	%	1			124	124		49	49
2018	October	246	alternative pathway	V5_0	hemolytical test (titration -CH50,AH50)	in-house assay	%	%	1	84-150		111	111		55	55
2018	October	246	alternative pathway	V5_24	hemolytical test (titration -CH50,AH50)	in-house assay	%	%	1	72-128		111	111		37	37
2018	October	246	alternative pathway	V5_41	hemolytical test (titration -CH50,AH50)	in-house assay	%	%	1	67-128		92	92		37	37
2018	October	246	alternative pathway	V5_282	hemolytical test (titration -CH50,AH50)	in-house assay	%	%	1	70-130		109	109
2018	October	246	alternative pathway	V5_53	hemolytical test (gel)	BINDING SITE	%	%	1	66-129%		116	116		48	48
2018	October	246	Lectin pathway	V5_131	Immunological test (ELISA)	other manufacturer	ng/mL	%	1	1000		192	192	<	10	10
2018	October	246	Lectin pathway	V5_28	Immunological test (ELISA)	other manufacturer	ng/mL	%	1	>300		212	212		0.71	0.71
2018	October	246	Lectin pathway	V5_41	functional test (ELISA)	in-house assay	U/mL	%	1	50		24	24		3	3
2018	October	246	Lectin pathway	V5_159	Immunological test (ELISA)	EURO DIAGNOSTICA	U/mL	%	1	25-125		0.3	0.3		0	0
2018	October	246	Lectin pathway	V5_81	functional test (ELISA)	EURO DIAGNOSTICA	%	%	1	0-125		2.1	2.1		0	0
2018	October	246	Lectin pathway	V5_284	Immunological test (ELISA)	EURO DIAGNOSTICA	%	%	1	0-125		4	4		0	0
2018	October	246	Lectin pathway	V5_10	functional test (ELISA)	EURO DIAGNOSTICA	%	%	1	0-125		2	2		0	0
2018	October	246	Lectin pathway	V5_11	functional test (ELISA)	EURO DIAGNOSTICA	%	%	1	>10		1	1		0	0
2018	October	246	Lectin pathway	V5_2	functional test (ELISA)	EURO DIAGNOSTICA	%	%	1	>49		1	1		0	0
2018	October	246	Lectin pathway	V5_71	Immunological test (ELISA)	EURO DIAGNOSTICA	%	%	1	10-300		36	36		1	1
2018	October	246	Lectin pathway	V5_156	Immunological test (ELISA)	EURO DIAGNOSTICA	%	%	1	5-125		1.71	1.71		0.19	0.19
2018	October	246	Lectin pathway	V5_110	Immunological test (ELISA)	EURO DIAGNOSTICA	%	%	1	>10		13	13		0	0
2018	October	246	Lectin pathway	V5_84	functional test (ELISA)	EURO DIAGNOSTICA	%	%	1	10		20	20		0	0
2018	October	246	Lectin pathway	V5_37	Immunological test (ELISA)	EURO DIAGNOSTICA	%	%	1	10 - 150		8	8		5	5
2018	October	246	Lectin pathway	V5_22	Immunological test (ELISA)	EURO DIAGNOSTICA	%	%	1	>10		10	10	<	1	1
2018	October	246	Lectin pathway	V5_123	functional test (ELISA)	EURO DIAGNOSTICA	%	%	1	0-125		6	6		0	0
2018	October	246	Lectin pathway	V5_40	functional test (ELISA)	EURO DIAGNOSTICA	%	%	1	35-130		5	5		0	0
2018	October	246	Lectin pathway	V5_24	functional test (ELISA)	EURO DIAGNOSTICA	%	%	1	0-125		1	1		0	0
2018	October	246	Lectin pathway	V5_26	functional test (ELISA)	EURO DIAGNOSTICA	%	%	1	40->200		0	0		0	0
2018	October	246	Lectin pathway	V5_4	Immunological test (ELISA)	EURO DIAGNOSTICA	%	%	1	0-125		0	0		0	0
2018	October	246	Lectin pathway	V5_92	functional test (ELISA)	EURO DIAGNOSTICA	%	%	1	10-100	<	4	4	<	4	4
2018	October	246	Lectin pathway	V5_75	functional test (ELISA)	EURO DIAGNOSTICA	%	%	1	4-141		27	27		25	25
2018	October	246	Lectin pathway	V5_126	Immunological test (ELISA)	EURO DIAGNOSTICA	%	%	1	0-125		1.2	1.2		0	0
2018	October	246	Lectin pathway	V5_282	Immunological test (ELISA)	EURO DIAGNOSTICA	%	%	1	20-100	<	10	10	<	10	10
2018	October	246	Lectin pathway	V5_5	Immunological test (ELISA)	EURO DIAGNOSTICA	%	%	1	>10		5	5		0	0
2018	October	246	Lectin pathway	V5_254	Immunological test (ELISA)	EURO DIAGNOSTICA	%	%	1	69-100	<	5	5	<	5	5
2018	October	246	Lectin pathway	V5_162	Immunological test (ELISA)	EURO DIAGNOSTICA	%	%	1	5-125		1.66	1.66		0.03	0.03
2018	October	246	Lectin pathway	V5_96	Immunological test (ELISA)	EURO DIAGNOSTICA	%	%	1	>10		0	0		0	0
2018	October	246	Lectin pathway	V5_53	functional test (ELISA)	EURO DIAGNOSTICA	%	%	1	10-150 %	<	1	1		3	3
2018	October	246	Lectin pathway	V5_0	functional test (ELISA)	in-house assay	%	%	1	35-115		200	200	<	10	10
2018	October	246	C1 Inhibitor: protein	V5_79	Nephelometry	SIEMENS (Dade Behring)	mg/dL	g/l	0.01	18 - 32 mg/dl		0.25	25		0.13	13
2018	October	246	C1 Inhibitor: protein	V5_174	Nephelometry	SIEMENS (Dade Behring)	g/l	g/l	1	0.17-0.44		0.28	0.28		0.12	0.12
2018	October	246	C1 Inhibitor: protein	V5_192	Nephelometry	SIEMENS (Dade Behring)	g/l	g/l	1	0.21 - 0.39		0.25	0.25		0.12	0.12
2018	October	246	C1 Inhibitor: protein	V5_104	Nephelometry	SIEMENS (Dade Behring)	g/l	g/l	1	0.17 - 0.44		0.29	0.29		0.13	0.13
2018	October	246	C1 Inhibitor: protein	V5_80	Nephelometry	SIEMENS (Dade Behring)	g/l	g/l	1	0.18-0.32		0.28	0.28		0.13	0.13
2018	October	246	C1 Inhibitor: protein	V5_207	Nephelometry	SIEMENS (Dade Behring)	mg/L	g/l	0.001	220		0.24	240		0.121	121
2018	October	246	C1 Inhibitor: protein	V5_81	Nephelometry	SIEMENS HEALTHINEERS	g/l	g/l	1	0.21-0.39		0.29	0.29		0.13	0.13
2018	October	246	C1 Inhibitor: protein	V5_285	Nephelometry	SIEMENS (Dade Behring)	g/l	g/l	1	0.21-0.39		0.268	0.268		0.124	0.124
2018	October	246	C1 Inhibitor: protein	V5_105	Nephelometry	SIEMENS (Dade Behring)	g/l	g/l	1	0.1-0.3		0.297	0.297		0.122	0.122
2018	October	246	C1 Inhibitor: protein	V5_209	Nephelometry	SIEMENS HEALTHINEERS	mg/dL	g/l	0.01	21-39 mg/dl		0.26	26		0.125	12.5
2018	October	246	C1 Inhibitor: protein	V5_2	Nephelometry	SIEMENS HEALTHINEERS	g/l	g/l	1	0.21-0.40		0.28	0.28		0.09	0.09
2018	October	246	C1 Inhibitor: protein	V5_82	Nephelometry	SIEMENS (Dade Behring)	g/l	g/l	1	0.21-0.39		0.26	0.26		0.13	0.13
2018	October	246	C1 Inhibitor: protein	V5_109	Nephelometry	SIEMENS (Dade Behring)	mg/dL	g/l	0.01	17-44		0.267	26.7		0.125	12.5
2018	October	246	C1 Inhibitor: protein	V5_211	Nephelometry	SIEMENS HEALTHINEERS	mg/dL	g/l	0.01	21-39		0.313	31.3		0.133	13.3
2018	October	246	C1 Inhibitor: protein	V5_83	Nephelometry	SIEMENS (Dade Behring)	g/l	g/l	1	0.21-0.39		0.31	0.31		0.13	0.13
2018	October	246	C1 Inhibitor: protein	V5_110	Nephelometry	SIEMENS HEALTHINEERS	g/l	g/l	1	0.21-0.39		0.287	0.287		0.128	0.128
2018	October	246	C1 Inhibitor: protein	V5_84	Nephelometry	SIEMENS (Dade Behring)	g/l	g/l	1	0.2-0.52		0.28	0.28		0.13	0.13
2018	October	246	C1 Inhibitor: protein	V5_176	Nephelometry	SIEMENS HEALTHINEERS	mg/L	g/l	0.001			0.294	294		0.129	129
2018	October	246	C1 Inhibitor: protein	V5_72	Nephelometry	other manufacturer	g/l	g/l	1	0.16-0.36		0.343	0.343		0.136	0.136
2018	October	246	C1 Inhibitor: protein	V5_20	Nephelometry	SIEMENS HEALTHINEERS	g/l	g/l	1	0.15-0.35		0.28	0.28		0.13	0.13
2018	October	246	C1 Inhibitor: protein	V5_118	Nephelometry	SIEMENS (Dade Behring)	mg/L	g/l	0.001			0.311	311		0.124	124
2018	October	246	C1 Inhibitor: protein	V5_88	Nephelometry	SIEMENS (Dade Behring)	mg/dL	g/l	0.01	21-39		0.274	27.4		0.122	12.2
2018	October	246	C1 Inhibitor: protein	V5_22	Nephelometry	SIEMENS (Dade Behring)	g/l	g/l	1	0.38		0.32	0.32		0.13	0.13
2018	October	246	C1 Inhibitor: protein	V5_90	Nephelometry	SIEMENS HEALTHINEERS	g/l	g/l	1	0.15-0.35		0.29	0.29		0.13	0.13
2018	October	246	C1 Inhibitor: protein	V5_223	Nephelometry	SIEMENS (Dade Behring)	g/l	g/l	1	0.22-0.39		0.32	0.32		0.127	0.127
2018	October	246	C1 Inhibitor: protein	V5_23	Nephelometry	SIEMENS HEALTHINEERS	g/l	g/l	1	0.21-0.39		0.25	0.25		0.14	0.14
2018	October	246	C1 Inhibitor: protein	V5_0	Nephelometry	SIEMENS HEALTHINEERS	mg/L	g/l	0.001	206-358		0.317	317		0.123	123
2018	October	246	C1 Inhibitor: protein	V5_41	Nephelometry	SIEMENS HEALTHINEERS	g/l	g/l	1	0.23-0.34		0.29	0.29		0.13	0.13
2018	October	246	C1 Inhibitor: protein	V5_91	Nephelometry	SIEMENS HEALTHINEERS	mg/dL	g/l	0.01	19 - 37		0.31	31		0.13	13
2018	October	246	C1 Inhibitor: protein	V5_200	Nephelometry	SIEMENS (Dade Behring)	g/l	g/l	1	0.21 - 0.39		0.26	0.26		0.13	0.13
2018	October	246	C1 Inhibitor: protein	V5_4	Nephelometry	SIEMENS (Dade Behring)	mg/dL	g/l	0.01	20-34		0.27	27		0.13	13
2018	October	246	C1 Inhibitor: protein	V5_92	Nephelometry	SIEMENS HEALTHINEERS	mg/dL	g/l	0.01	21-39		0.24	24		0.121	12.1
2018	October	246	C1 Inhibitor: protein	V5_127	Nephelometry	SIEMENS (Dade Behring)	g/l	g/l	1	0.15-0.35		0.28	0.28		0.13	0.13
2018	October	246	C1 Inhibitor: protein	V5_94	Nephelometry	SIEMENS HEALTHINEERS	g/l	g/l	1	0.21-0.39		0.29	0.29		0.12	0.12
2018	October	246	C1 Inhibitor: protein	V5_248	Nephelometry	SIEMENS (Dade Behring)	g/l	g/l	1	0.21-0.39		0.31	0.31		0.13	0.13
2018	October	246	C1 Inhibitor: protein	V5_251	Nephelometry	BECKMAN COULTER	mg/mL	g/l	1			0.294	0.294		0.122	0.122
2018	October	246	C1 Inhibitor: protein	V5_218	Nephelometry	SIEMENS HEALTHINEERS	g/l	g/l	1	0.18-0.32		0.311	0.311		0.126	0.126
2018	October	246	C1 Inhibitor: protein	V5_131	Nephelometry	SIEMENS (Dade Behring)	mg/dL	g/l	0.01	15-35		0.251	25.1		0.12	12
2018	October	246	C1 Inhibitor: protein	V5_175	Turbidimetry	BINDING SITE	mg/L	g/l	0.001	210-380		0.301	301		0.13	130
2018	October	246	C1 Inhibitor: protein	V5_220	Turbidimetry	BINDING SITE	mg/L	g/l	0.001			0.33	330		0.14	140
2018	October	246	C1 Inhibitor: protein	V5_71	Immunodiffusion	BINDING SITE	g/l	g/l	1	0.150-0.350		0.256	0.256		0.108	0.108
2018	October	246	C1 Inhibitor: protein	V5_37	Immunodiffusion	BINDING SITE	g/l	g/l	1	0.15 - 0.35		0.284	0.284		0.189	0.189
2018	October	246	C1 Inhibitor: protein	V5_117	Immunodiffusion	BINDING SITE	g/l	g/l	1	0.22-0.38		0.32	0.32		0.116	0.116
2018	October	246	C1 Inhibitor: protein	V5_61	Turbidimetry	BINDING SITE	mg/dL	g/l	0.01	20-37		0.37	37		0.13	13
2018	October	246	C1 Inhibitor: protein	V5_119	Turbidimetry	BINDING SITE	g/l	g/l	1	0.22 - 0.38		0.31	0.31		0.11	0.11
2018	October	246	C1 Inhibitor: protein	V5_40	Immunodiffusion	in-house assay	g/l	g/l	1	0.15-0.3		0.27	0.27		0.11	0.11
2018	October	246	C1 Inhibitor: protein	V5_262	Immunodiffusion	BINDING SITE	mg/L	g/l	0.001	195-345		0.268	268		0.107	107
2018	October	246	C1 Inhibitor: protein	V5_24	Immunodiffusion	BINDING SITE	mg/L	g/l	0.001	195-345		0.271	271		0.123	123
2018	October	246	C1 Inhibitor: protein	V5_52	other method	BINDING SITE	g/l	g/l	1	0.22 - 0.38		0.36	0.36		0.15	0.15
2018	October	246	C1 Inhibitor: protein	V5_74	Turbidimetry	BINDING SITE	g/l	g/l	1	0.22-0.38		0.32	0.32		0.138	0.138
2018	October	246	C1 Inhibitor: protein	V5_128	Turbidimetry	BINDING SITE	g/l	g/l	1	0.21-0.38		0.312	0.312		0.138	0.138
2018	October	246	C1 Inhibitor: protein	V5_276	Immunodiffusion	other manufacturer	mg/dL	g/l	0.01	20-35		0.171	17.1		0.041	4.1
2018	October	246	C1 Inhibitor: protein	V5_132	Immunodiffusion	BINDING SITE	g/l	g/l	1	0.18-0.54		0.28	0.28		0.11	0.11
2018	October	246	C1 Inhibitor: protein	V5_28	Turbidimetry	BINDING SITE	g/l	g/l	1	0.21-0.38		0.37	0.37		0.45	0.45
2018	October	246	C1 Inhibitor: protein	V5_224	Turbidimetry	BINDING SITE	g/l	g/l	1	0.21-0.38		0.33	0.33		0.14	0.14
2018	October	246	C1 Inhibitor: protein	V5_286	Immunodiffusion	other manufacturer	mg/dL	g/l	0.01	15 - 35		0.224	22.4		0.055	5.45
2018	October	246	C1 Inhibitor: activity	V5_0	chromogenic assay	in-house assay	U/mL	%	1	17.2-27.4		13.3	13.3		17.3	17.3
2018	October	246	C1 Inhibitor: activity	V5_41	chromogenic assay	SIEMENS (Dade Behring)	U/mL	%	1	0.63-1.82		0.61	0.61		0.59	0.59
2018	October	246	C1 Inhibitor: activity	V5_52	chromogenic assay	TECHNOCLONE	U/mL	%	1	0.7 - 1.3		40	40		40	40
2018	October	246	C1 Inhibitor: activity	V5_79	chromogenic assay	SIEMENS (Dade Behring)	%	%	1	70 - 130 %		51	51		39	39
2018	October	246	C1 Inhibitor: activity	V5_220	chromogenic assay	SIEMENS (Dade Behring)	%	%	1			60	60		49	49
2018	October	246	C1 Inhibitor: activity	V5_285	chromogenic assay	SIEMENS (Dade Behring)	%	%	1	70-130		51.3	51.3		44.6	44.6
2018	October	246	C1 Inhibitor: activity	V5_105	chromogenic assay	TECHNOCLONE	%	%	1	70-130		51.3	51.3		46.1	46.1
2018	October	246	C1 Inhibitor: activity	V5_83	chromogenic assay	SIEMENS (Dade Behring)	%	%	1	70-130		58	58		50	50
2018	October	246	C1 Inhibitor: activity	V5_84	chromogenic assay	SIEMENS (Dade Behring)	%	%	1	70		10	10		44	44
2018	October	246	C1 Inhibitor: activity	V5_117	chromogenic assay	TECHNOCLONE	%	%	1	70-130		48.1	48.1		36.5	36.5
2018	October	246	C1 Inhibitor: activity	V5_72	chromogenic assay	SIEMENS (Dade Behring)	%	%	1	72-129		47	47		141	141
2018	October	246	C1 Inhibitor: activity	V5_61	chromogenic assay	TECHNOCLONE	%	%	1	74-174		63	63		66	66
2018	October	246	C1 Inhibitor: activity	V5_119	chromogenic assay	SIEMENS (Dade Behring)	%	%	1	70 - 130		66	66		52	52
2018	October	246	C1 Inhibitor: activity	V5_23	chromogenic assay	other manufacturer	%	%	1	70-130		47	47		52	52
2018	October	246	C1 Inhibitor: activity	V5_262	chromogenic assay	TECHNOCLONE	%	%	1	70-130		53	53		47	47
2018	October	246	C1 Inhibitor: activity	V5_24	chromogenic assay	TECHNOCLONE	%	%	1	70-130		52.6	52.6		54.7	54.7
2018	October	246	C1 Inhibitor: activity	V5_4	chromogenic assay	SIEMENS (Dade Behring)	%	%	1	70-130		57	57		55	55
2018	October	246	C1 Inhibitor: activity	V5_75	chromogenic assay	TECHNOCLONE	%	%	1	68-129		110	110		71	71
2018	October	246	C1 Inhibitor: activity	V5_126	chromogenic assay	SIEMENS (Dade Behring)	%	%	1	not determined		60.7	60.7		57.6	57.6
2018	October	246	C1 Inhibitor: activity	V5_127	chromogenic assay	SIEMENS (Dade Behring)	%	%	1	70-130		49	49		51	51
2018	October	246	C1 Inhibitor: activity	V5_218	chromogenic assay	SIEMENS (Dade Behring)	%	%	1	80-125		57	57		48	48
2018	October	246	C1 Inhibitor: activity	V5_131	chromogenic assay	SIEMENS (Dade Behring)	%	%	1	70-130		51.9	51.9		52.6	52.6
2018	October	246	C1 Inhibitor: activity	V5_132	chromogenic assay	TECHNOCLONE	%	%	1	70-130		50	50		41	41
2018	October	246	C1 Inhibitor: activity	V5_224	chromogenic assay	TECHNOCLONE	%	%	1	70-130		49	49		42	42
2018	October	246	C1 Inhibitor: activity	V5_175	Immunological test (ELISA)	QUIDEL	%	%	1	>68%		83.7	83.7		83.4	83.4
2018	October	246	C1 Inhibitor: activity	V5_2	Immunological test (ELISA)	QUIDEL	%	%	1	>68		86	86		67	67
2018	October	246	C1 Inhibitor: activity	V5_211	Immunological test (ELISA)	QUIDEL	%	%	1	>68		80.9	80.9		78.9	78.9
2018	October	246	C1 Inhibitor: activity	V5_110	Immunological test (ELISA)	QUIDEL	%	%	1	>68		102	102		91.1	91.1
2018	October	246	C1 Inhibitor: activity	V5_176	Immunological test (ELISA)	QUIDEL	%	%	1			76.8	76.8		79.4	79.4
2018	October	246	C1 Inhibitor: activity	V5_37	Immunological test (ELISA)	QUIDEL	%	%	1	68 - 120		80.5	80.5		87.9	87.9
2018	October	246	C1 Inhibitor: activity	V5_20	Immunological test (ELISA)	QUIDEL	%	%	1	65		75	75		72	72
2018	October	246	C1 Inhibitor: activity	V5_22	Immunological test (ELISA)	QUIDEL	%	%	1	68		78	78		67	67
2018	October	246	C1 Inhibitor: activity	V5_40	Immunological test (ELISA)	QUIDEL	%	%	1	70-110		76	76		70	70
2018	October	246	C1 Inhibitor: activity	V5_91	Immunological test (ELISA)	QUIDEL	%	%	1	> or = 41		77	77		81	81
2018	October	246	C1 Inhibitor: activity	V5_92	Immunological test (ELISA)	QUIDEL	%	%	1	60-125		71	71		79	79
2018	October	246	C1 Inhibitor: activity	V5_94	no information	no information		%	1	>68		69	69		65	65
2018	October	246	C1 Inhibitor: activity	V5_28	Immunological test (ELISA)	QUIDEL	%	%	1	>67		70.3	70.3		72.1	72.1
2018	October	246	C1 Inhibitor: activity	V5_287	other method	other manufacturer		%	1			27.9	27.9
2018	October	246	C1 Inhibitor: activity	V5_53	other method	QUIDEL	%	%	1	>68%		75	75		69	69
2018	October	246	C1q Protein	V5_174	Nephelometry	SIEMENS (Dade Behring)	g/l	g/l	1	0.05-0.25		0.22	0.22		0.1	0.1
2018	October	246	C1q Protein	V5_104	Nephelometry	SIEMENS (Dade Behring)	mg/L	g/l	0.001	100 - 250		0.233	233		0.115	115
2018	October	246	C1q Protein	V5_109	Nephelometry	SIEMENS (Dade Behring)	mg/dL	g/l	0.01	10-25		0.206	20.6		0.099	9.93
2018	October	246	C1q Protein	V5_188	Nephelometry	SIEMENS (Dade Behring)	g/l	g/l	1	0.1-0.25		0.22	0.22		0.09	0.09
2018	October	246	C1q Protein	V5_223	Nephelometry	SIEMENS (Dade Behring)	g/l	g/l	1	0.10-0.25		0.21	0.21		0.1	0.1
2018	October	246	C1q Protein	V5_0	Nephelometry	BECKMAN COULTER	mg/L	g/l	0.001	154-258		0.219	219		0.089	89
2018	October	246	C1q Protein	V5_41	Nephelometry	in-house assay	mg/L	g/l	0.001	127-201		0.19	190		0.085	85
2018	October	246	C1q Protein	V5_91	Nephelometry	other manufacturer	mg/dL	g/l	0.01	22.12.2023 00:00:00		0.21	21		0.1	10
2018	October	246	C1q Protein	V5_200	Nephelometry	SIEMENS (Dade Behring)	g/l	g/l	1	0.083 - 0.125		0.093	0.093		0.049	0.049
2018	October	246	C1q Protein	V5_4	Nephelometry	SIEMENS (Dade Behring)	mg/dL	g/l	0.01	14-27		0.18	18		0.1	10
2018	October	246	C1q Protein	V5_127	Nephelometry	SIEMENS (Dade Behring)	g/l	g/l	1	0.10-0.25		0.23	0.23		0.08	0.08
2018	October	246	C1q Protein	V5_79	Immunodiffusion	SIEMENS (Dade Behring)	mg/dL	g/l	0.01	10-25 mg/dl		0.41	41		0.37	37
2018	October	246	C1q Protein	V5_150	Immunodiffusion	SIEMENS (Dade Behring)	mg/dL	g/l	0.01	10-25		0.224	22.4		0.115	11.5
2018	October	246	C1q Protein	V5_81	Immunodiffusion	other manufacturer	mg/L	g/l	0.001	50-250		0.076	76		0.028	28
2018	October	246	C1q Protein	V5_105	Immunodiffusion	BINDING SITE	mg/L	g/l	0.001	100-250		0.169	169		0.09	89.8
2018	October	246	C1q Protein	V5_11	Immunodiffusion	SIEMENS (Dade Behring)	mg/L	g/l	0.001	50-250		0.23	230		0.096	96
2018	October	246	C1q Protein	V5_2	Immunodiffusion	BINDING SITE	mg/L	g/l	0.001	118-244		0.162	162		0.09	89.8
2018	October	246	C1q Protein	V5_71	Immunodiffusion	BINDING SITE	g/l	g/l	1	0.100-0.250		0.148	0.148		0.102	0.102
2018	October	246	C1q Protein	V5_37	Immunodiffusion	BINDING SITE	g/l	g/l	1	0.1 - 0.25		0.206	0.206		0.04	0.04
2018	October	246	C1q Protein	V5_117	Immunodiffusion	other manufacturer	mg/L	g/l	0.001	20-120		0.019	19		0.001	1
2018	October	246	C1q Protein	V5_20	Immunodiffusion	BINDING SITE	mg/L	g/l	0.001	50-250		0.191	191		0.102	102
2018	October	246	C1q Protein	V5_61	Immunodiffusion	in-house assay	mg/L	g/l	0.001	83-125		0.131	131		0.052	52
2018	October	246	C1q Protein	V5_23	Immunodiffusion	BINDING SITE	mg/L	g/l	0.001	118-238		0.141	141		0.072	72
2018	October	246	C1q Protein	V5_262	Immunodiffusion	BINDING SITE	mg/L	g/l	0.001	118-238		0.165	165		0.077	77
2018	October	246	C1q Protein	V5_24	Immunodiffusion	BINDING SITE	mg/L	g/l	0.001	118-244		0.216	216		0.095	95
2018	October	246	C1q Protein	V5_159	Immunodiffusion	BINDING SITE	mg/L	g/l	0.001	118-238		0.184	184		0.084	84
2018	October	246	C1q Protein	V5_92	Immunodiffusion	in-house assay	mg/dL	g/l	0.01	5.1-7.5		0.069	6.9		0.051	5.1
2018	October	246	C1q Protein	V5_218	Immunodiffusion	SIEMENS HEALTHINEERS	mg/L	g/l	0.001	50-250		0.21	210		0.1	100
2018	October	246	C1q Protein	V5_28	Immunodiffusion	SIEMENS HEALTHINEERS	mg/dL	g/l	0.01	10-25		0.13	13		0.111	11.1
2018	October	246	C1q Protein	V5_286	Immunodiffusion	SIEMENS HEALTHINEERS	mg/L	g/l	0.001	50 - 250		0.562	562		0.224	224
2018	October	246	C1q Protein	V5_53	Immunodiffusion	BINDING SITE	mg/L	g/l	0.001	118-244 mg/L		0.155	155		0.061	61
2018	October	246	C1q Protein	V5_26	no information	no information	%	g/l	1	>37		36	36	<	25	25
2018	October	246	C1q Protein	V5_112	Immunological test (ELISA)	other manufacturer	mg/L	g/l	1	< 16		17.7	17.7		5.2	5.2
2018	October	246	C1q Protein	V5_72	other method	other manufacturer	mg/L	g/l	1	70-300		231	231		113	113
2018	October	246	C1q Protein	V5_40	Immunological test (ELISA)	in-house assay	mg/L	g/l	1	60-180		108	108		48	48
2018	October	246	C1q Protein	V5_75	other method	other manufacturer	mg/L	g/l	1	98-247		50	50		172	172
2018	October	246	C1q Protein	V5_126	Immunological test (ELISA)	other manufacturer	mg/L	g/l	1	not determined		94.3	94.3		36.1	36.1
2018	October	246	C1q Protein	V5_176	Immunological test (ELISA)	other manufacturer	g/l	g/l	1		<	0.025	0.025	<	0.025	0.025
2018	October	246	C1q Protein	V5_288	Immunological test (ELISA)	other manufacturer	g/l	g/l	1	< 55		17.9	17.9		5.3	5.3
2018	October	246	C1q Protein	V5_277	no information	SIEMENS HEALTHINEERS		g/l	1	50-250		280	280		154	154
2018	October	246	C1q Protein	V5_276	Immunological test (ELISA)	other manufacturer		g/l	1	< 16		27.4	27.4		6.65	6.65
2018	October	246	C1q Protein	V5_224	Turbidimetry	BINDING SITE	g/l	g/l	1	0.10-0.25		0.27	0.27		0.1	0.1
2018	October	246	C1q Protein	V5_287	Immunological test (ELISA)	other manufacturer		g/l	1			23	23		16	16
2018	October	246	Complement factor H	V5_0	Immunological test (ELISA)	in-house assay	%	mg/L	1	70-130		102	102		32	32
2018	October	246	Complement factor H	V5_52	Immunodiffusion	BINDING SITE	%	mg/L	1	50	>	155	155		60	60
2018	October	246	Complement factor H	V5_105	Immunodiffusion	BINDING SITE	mg/L	mg/L	1	345-590		727	727		280	280
2018	October	246	Complement factor H	V5_20	Immunodiffusion	BINDING SITE	mg/L	mg/L	1	345 - 590		700	700		256	256
2018	October	246	Complement factor H	V5_24	Immunodiffusion	BINDING SITE	mg/L	mg/L	1	345-590		764	764		269	269
2018	October	246	Complement factor H	V5_4	Nephelometry	BINDING SITE	mg/dL	mg/L	10	37-73		550	55		250	25
2018	October	246	Complement factor H	V5_159	Immunodiffusion	BINDING SITE	mg/L	mg/L	1	390-590		718	718		280	280
2018	October	246	Complement factor H	V5_248	Immunodiffusion	BINDING SITE	mg/L	mg/L	1	>70		810	810		331	331
2018	October	246	Complement factor H	V5_132	Immunodiffusion	BINDING SITE		mg/L	1	560-940		740	740		270	270
2018	October	246	Complement factor H	V5_53	Immunodiffusion	BINDING SITE	mg/L	mg/L	1	345-600 mg/L		700	700		268	268
2018	October	246	Complement factor H	V5_11	Rocket-immunoelectrophoresis	in-house assay	mg/L	mg/L	1	284-528		457	457		165	165
2018	October	246	Complement factor H	V5_2	Immunological test (ELISA)	other manufacturer	mg/L	mg/L	1	400-800		745	745		334	334
2018	October	246	Complement factor H	V5_116	Immunological test (ELISA)	no information	mg/L	mg/L	1	180-420		326	326		169	169
2018	October	246	Complement factor H	V5_61	Immunodiffusion	in-house assay	µg/mL	mg/L	1	160-412		307	307		121	121
2018	October	246	Complement factor H	V5_40	Immunological test (ELISA)	in-house assay	mg/L	mg/L	1	250-880		684	684		208	208
2018	October	246	Complement factor H	V5_41	Immunological test (ELISA)	in-house assay	mg/L	mg/L	1	150-600		257	257		107	107
2018	October	246	Complement factor H	V5_158	Immunological test (ELISA)	in-house assay	µg/mL	mg/L	1	122-315		392	392		142	142
2018	October	246	Complement factor H	V5_91	Nephelometry	other manufacturer	mg/dL	mg/L	10	23.6 - 43.1		339	33.9		128	12.8
2018	October	246	Complement factor H	V5_278	Rocket-immunoelectrophoresis	other manufacturer	mg/L	mg/L	1	250-550		645	645		218	218
2018	October	246	Complement factor H	V5_92	Immunodiffusion	in-house assay	mg/dL	mg/L	10	37-68		782	78.2		341	34.1
2018	October	246	Complement factor H	V5_75	other method	other manufacturer	µg/mL	mg/L	1	155-309		257	257		116	116
2018	October	246	Complement factor H	V5_126	Immunological test (ELISA)	other manufacturer	mg/L	mg/L	1	285.9-710.7		442	442		174	174
2018	October	246	Complement factor I	V5_0	Immunological test (ELISA)	in-house assay	%	mg/L	1	70-130		97	97		40	40
2018	October	246	Complement factor I	V5_40	Immunodiffusion	in-house assay	%	mg/L	1	70-130		109	109		45	45
2018	October	246	Complement factor I	V5_52	Immunodiffusion	BINDING SITE	%	mg/L	1	50		85.5	85.5		34.6	34.6
2018	October	246	Complement factor I	V5_116	Immunodiffusion	BINDING SITE	mg/L	mg/L	1	16-40		30.5	30.5		13.4	13.4
2018	October	246	Complement factor I	V5_20	Immunodiffusion	BINDING SITE	mg/L	mg/L	1	38-58		34.4	34.4		16.1	16.1
2018	October	246	Complement factor I	V5_24	Immunodiffusion	BINDING SITE	mg/L	mg/L	1	38-58		24.4	24.4		8.1	8.1
2018	October	246	Complement factor I	V5_4	Nephelometry	BINDING SITE	mg/dL	mg/L	10	4.0-10.7		71	7.1		38	3.8
2018	October	246	Complement factor I	V5_159	Immunodiffusion	BINDING SITE	mg/L	mg/L	1	40-60		34.4	34.4		11.2	11.2
2018	October	246	Complement factor I	V5_132	Immunodiffusion	BINDING SITE	mg/L	mg/L	1	21-40		28	28		13	13
2018	October	246	Complement factor I	V5_53	Immunodiffusion	BINDING SITE	mg/L	mg/L	1	17-37 mg/L		27	27		8	8
2018	October	246	Complement factor I	V5_11	Immunological test (ELISA)	in-house assay	mg/L	mg/L	1	18-48		31	31		12	12
2018	October	246	Complement factor I	V5_2	Immunological test (ELISA)	other manufacturer	mg/L	mg/L	1	38-58		34	34		19.6	19.6
2018	October	246	Complement factor I	V5_61	Immunodiffusion	in-house assay	µg/mL	mg/L	1	29.3-58.5		41.5	41.5		18.2	18.2
2018	October	246	Complement factor I	V5_158	Immunological test (ELISA)	in-house assay	µg/mL	mg/L	1	22-41		42	42		14	14
2018	October	246	Complement factor I	V5_278	Rocket-immunoelectrophoresis	other manufacturer	mg/L	mg/L	1	17.5-39		42.6	42.6		17.4	17.4
2018	October	246	Complement factor I	V5_92	Immunodiffusion	in-house assay	mg/dL	mg/L	10	2.4-4.9		46	4.6		21	2.1
2018	October	246	Complement factor I	V5_75	other method	other manufacturer	µg/mL	mg/L	1	22.6-63.6		29.1	29.1		12	12
2018	October	246	Complement factor I	V5_126	Immunological test (ELISA)	other manufacturer	mg/L	mg/L	1	28.8-55.6		23.6	23.6		11.6	11.6
2018	October	246	Complement factor I	V5_248	Immunological test (ELISA)	other manufacturer	mg/L	mg/L	1	11.0-25.2		15.1	15.1		4.9	4.9
2018	March	246	C3-Complement	V5_79	Nephelometry	SIEMENS (Dade Behring)	g/l	g/l	1	0.9 - 1.8 g/l		1.55	1.55		1.15	1.15
2018	March	246	C3-Complement	V5_9	Nephelometry	SIEMENS HEALTHINEERS	g/l	g/l	1	0.90-1.80		1.47	1.47		1.12	1.12
2018	March	246	C3-Complement	V5_10	Nephelometry	SIEMENS HEALTHINEERS	g/l	g/l	1	0.67-1.29		1.46	1.46		1.2	1.2
2018	March	246	C3-Complement	V5_105	Nephelometry	SIEMENS (Dade Behring)	g/l	g/l	1	0.9-1.8		0.956	0.956		0.942	0.942
2018	March	246	C3-Complement	V5_11	Nephelometry	BINDING SITE	g/l	g/l	1	0.89-1.87		1.32	1.32		0.99	0.99
2018	March	246	C3-Complement	V5_2	Nephelometry	SIEMENS HEALTHINEERS	g/l	g/l	1	0.75-1.4		1.52	1.52		1.1	1.1
2018	March	246	C3-Complement	V5_71	Nephelometry	BECKMAN COULTER	g/l	g/l	1	0.500-1.200		1.33	1.33		0.91	0.91
2018	March	246	C3-Complement	V5_83	Nephelometry	SIEMENS (Dade Behring)	g/l	g/l	1	0.90-1.80		1.29	1.29		1.03	1.03
2018	March	246	C3-Complement	V5_37	Nephelometry	BECKMAN COULTER	g/l	g/l	1	0.5 - 1.2		1.33	1.33		0.864	0.864
2018	March	246	C3-Complement	V5_72	Nephelometry	BECKMAN COULTER	g/l	g/l	1	0.67-1.29		1.14	1.14		0.85	0.85
2018	March	246	C3-Complement	V5_50	Nephelometry	SIEMENS (Dade Behring)	g/l	g/l	1	0.8-1.8		1.56	1.56		1.13	1.13
2018	March	246	C3-Complement	V5_22	Nephelometry	SIEMENS (Dade Behring)	g/l	g/l	1	2		1.35	1.35		1.06	1.06
2018	March	246	C3-Complement	V5_90	Nephelometry	SIEMENS HEALTHINEERS	g/l	g/l	1	0.75		1.48	1.48		1.21	1.21
2018	March	246	C3-Complement	V5_0	Nephelometry	SIEMENS HEALTHINEERS	mg/L	g/l	0.001	880-1650		1.27	1265		1.05	1045
2018	March	246	C3-Complement	V5_91	Nephelometry	SIEMENS HEALTHINEERS	mg/dL	g/l	0.01	75 - 175		1.45	145		1.18	118
2018	March	246	C3-Complement	V5_74	Nephelometry	BECKMAN COULTER	g/l	g/l	1	0.6-1.25		1.46	1.46		1.07	1.07
2018	March	246	C3-Complement	V5_4	Nephelometry	SIEMENS (Dade Behring)	mg/dL	g/l	0.01	72-156		1.42	142		1.1	110
2018	March	246	C3-Complement	V5_160	Nephelometry	SIEMENS (Dade Behring)	g/l	g/l	1	0.83 -1.65		1.31	1.31		1.1	1.1
2018	March	246	C3-Complement	V5_92	Nephelometry	SIEMENS HEALTHINEERS	mg/dL	g/l	0.01	71-150		1.36	136		1.16	116
2018	March	246	C3-Complement	V5_75	Nephelometry	BECKMAN COULTER	mg/dL	g/l	0.01	75-168		1.08	108		0.821	82.1
2018	March	246	C3-Complement	V5_127	Nephelometry	SIEMENS (Dade Behring)	g/l	g/l	1	0.6-1.25		1.4	1.4		1.06	1.06
2018	March	246	C3-Complement	V5_94	Nephelometry	SIEMENS HEALTHINEERS	g/l	g/l	1	0.75-1.35		1.38	1.38		1.05	1.05
2018	March	246	C3-Complement	V5_251	Nephelometry	BECKMAN COULTER	mg/dL	g/l	0.01			1.09	109		0.851	85.1
2018	March	246	C3-Complement	V5_131	Nephelometry	SIEMENS (Dade Behring)	g/l	g/l	1	0.9-1.8		1.48	1.48		1.14	1.14
2018	March	246	C3-Complement	V5_96	Nephelometry	SIEMENS (Dade Behring)	g/l	g/l	1	0.80-2.00		1.34	1.34		1.04	1.04
2018	March	246	C3-Complement	V5_28	Nephelometry	SIEMENS HEALTHINEERS	mg/dL	g/l	0.01	90-180		1.43	143		1.07	107
2018	March	246	C3-Complement	V5_62	Nephelometry	SIEMENS HEALTHINEERS	g/l	g/l	1	0.9-1.8		1.56	1.56		1.18	1.18
2018	March	246	C3-Complement	V5_97	Nephelometry	SIEMENS (Dade Behring)	g/l	g/l	1			1.29	1.29		1.08	1.08
2018	March	246	C3-Complement	V5_103	Turbidimetry	other manufacturer	mg/dL	g/l	0.01	90-180		1.37	137		1.08	108
2018	March	246	C3-Complement	V5_57	Turbidimetry	other manufacturer	g/l	g/l	1			1.31	1.31		1.03	1.03
2018	March	246	C3-Complement	V5_246	Turbidimetry	other manufacturer	mg/L	g/l	0.001	60 - 1800		1.25	1250		1.01	1010
2018	March	246	C3-Complement	V5_110	Turbidimetry	other manufacturer	g/l	g/l	1	0.90-1.80		1.45	1.45		1.07	1.07
2018	March	246	C3-Complement	V5_111	Turbidimetry	BECKMAN COULTER	g/l	g/l	1	0.9-1.8		1.36	1.36		1.07	1.07
2018	March	246	C3-Complement	V5_117	Turbidimetry	other manufacturer	g/l	g/l	1	0.9-1.8		1.3	1.3		1.06	1.06
2018	March	246	C3-Complement	V5_119	Turbidimetry	BINDING SITE	g/l	g/l	1	0.83 - 1.8		1.45	1.45		1.16	1.16
2018	March	246	C3-Complement	V5_198	no information	no information		g/l	1			186	186		103	103
2018	March	246	C3-Complement	V5_52	other method	ABBOTT	g/l	g/l	1	0.7 -1.70		0.97	0.97		1.32	1.32
2018	March	246	C3-Complement	V5_279	Turbidimetry	other manufacturer	mg/dL	g/l	0.01	80-170		1.18	118		0.96	96
2018	March	246	C3-Complement	V5_26	no information	no information		g/l	1			1.49	1.49		1.12	1.12
2018	March	246	C3-Complement	V5_282	other method	other manufacturer	g/l	g/l	1	0.72-1.51		1.35	1.35		1.05	1.05
2018	March	246	C3-Complement	V5_128	Turbidimetry	BINDING SITE	g/l	g/l	1	0.86-2.26		1.36	1.36		1.17	1.17
2018	March	246	C4-Complement	V5_79	Nephelometry	SIEMENS (Dade Behring)	g/l	g/l	1	0.1 - 0.4 g/l		0.26	0.26		0.22	0.22
2018	March	246	C4-Complement	V5_9	Nephelometry	SIEMENS HEALTHINEERS	g/l	g/l	1	0.10-0.40		0.29	0.29		0.22	0.22
2018	March	246	C4-Complement	V5_10	Nephelometry	SIEMENS HEALTHINEERS	g/l	g/l	1	0.13-0.32		0.28	0.28		0.22	0.22
2018	March	246	C4-Complement	V5_105	Nephelometry	SIEMENS (Dade Behring)	g/l	g/l	1	0.1-0.34		0.208	0.208		0.198	0.198
2018	March	246	C4-Complement	V5_11	Nephelometry	BINDING SITE	g/l	g/l	1	0.165-0.38		0.27	0.27		0.2	0.2
2018	March	246	C4-Complement	V5_2	Nephelometry	SIEMENS HEALTHINEERS	g/l	g/l	1	0.10-0.34		0.29	0.29		0.21	0.21
2018	March	246	C4-Complement	V5_71	Nephelometry	BECKMAN COULTER	g/l	g/l	1	0.150-0.400		0.241	0.241		0.182	0.182
2018	March	246	C4-Complement	V5_83	Nephelometry	SIEMENS (Dade Behring)	g/l	g/l	1	0.10-0.40		0.27	0.27
2018	March	246	C4-Complement	V5_37	Nephelometry	BECKMAN COULTER	g/l	g/l	1	0.15 - 0.40		0.251	0.251		0.175	0.175
2018	March	246	C4-Complement	V5_72	Nephelometry	BECKMAN COULTER	g/l	g/l	1	0.13-0.32		0.27	0.27		0.18	0.18
2018	March	246	C4-Complement	V5_50	Nephelometry	SIEMENS (Dade Behring)		g/l	1	0.1-0.4		0.3	0.3		0.25	0.25
2018	March	246	C4-Complement	V5_22	Nephelometry	SIEMENS (Dade Behring)	g/l	g/l	1	0.5		0.29	0.29		0.23	0.23
2018	March	246	C4-Complement	V5_90	Nephelometry	SIEMENS HEALTHINEERS	g/l	g/l	1	0.1		0.33	0.33		0.26	0.26
2018	March	246	C4-Complement	V5_0	Nephelometry	SIEMENS HEALTHINEERS	mg/L	g/l	0.001	100-380		0.295	295		0.227	227
2018	March	246	C4-Complement	V5_91	Nephelometry	SIEMENS HEALTHINEERS	mg/dL	g/l	0.01	14 - 40		0.3	30		0.24	24
2018	March	246	C4-Complement	V5_74	Nephelometry	BECKMAN COULTER	g/l	g/l	1	0.09-0.38		0.28	0.28		0.19	0.19
2018	March	246	C4-Complement	V5_4	Nephelometry	SIEMENS (Dade Behring)	mg/dL	g/l	0.01	10-46		0.29	29		0.22	22
2018	March	246	C4-Complement	V5_160	Nephelometry	SIEMENS (Dade Behring)	g/l	g/l	1	0.13 - 0.36		0.27	0.27		0.25	0.25
2018	March	246	C4-Complement	V5_92	Nephelometry	SIEMENS HEALTHINEERS	mg/dL	g/l	0.01	15.7-47.0		0.247	24.7		0.227	22.7
2018	March	246	C4-Complement	V5_75	Nephelometry	BECKMAN COULTER	mg/dL	g/l	0.01	16.9-55.1		0.252	25.2		0.163	16.3
2018	March	246	C4-Complement	V5_127	Nephelometry	SIEMENS (Dade Behring)	g/l	g/l	1	0.10-0.40		0.28	0.28		0.23	0.23
2018	March	246	C4-Complement	V5_94	Nephelometry	SIEMENS HEALTHINEERS	g/l	g/l	1	0.09-0.33		0.29	0.29		0.22	0.22
2018	March	246	C4-Complement	V5_251	Nephelometry	BECKMAN COULTER	mg/dL	g/l	0.01			0.253	25.3		0.171	17.1
2018	March	246	C4-Complement	V5_131	Nephelometry	SIEMENS (Dade Behring)	g/l	g/l	1	0.1-0.4		0.287	0.287		0.23	0.23
2018	March	246	C4-Complement	V5_96	Nephelometry	SIEMENS (Dade Behring)	g/l	g/l	1	0.10-0.50		0.28	0.28		0.21	0.21
2018	March	246	C4-Complement	V5_28	Nephelometry	SIEMENS HEALTHINEERS	mg/dL	g/l	0.01	10-40		0.319	31.9		0.241	24.1
2018	March	246	C4-Complement	V5_62	Nephelometry	SIEMENS HEALTHINEERS	g/l	g/l	1	0.1-0.4		0.29	0.29		0.23	0.23
2018	March	246	C4-Complement	V5_97	Nephelometry	SIEMENS (Dade Behring)	g/l	g/l	1	0.13-0.31		0.29	0.29		0.21	0.21
2018	March	246	C4-Complement	V5_103	Turbidimetry	other manufacturer	mg/dL	g/l	0.01	10-40		0.24	24		0.18	18
2018	March	246	C4-Complement	V5_57	Turbidimetry	other manufacturer	g/l	g/l	1			0.25	0.25		0.18	0.18
2018	March	246	C4-Complement	V5_246	Turbidimetry	other manufacturer	mg/L	g/l	0.001	10 - 360		0.257	257		0.182	182
2018	March	246	C4-Complement	V5_110	Turbidimetry	other manufacturer	g/l	g/l	1	0.10-0.40		0.23	0.23		0.18	0.18
2018	March	246	C4-Complement	V5_111	Turbidimetry	BECKMAN COULTER	g/l	g/l	1	0.10-0.40		0.29	0.29		0.19	0.19
2018	March	246	C4-Complement	V5_117	Turbidimetry	other manufacturer	g/l	g/l	1	0.1-0.4		0.24	0.24		0.17	0.17
2018	March	246	C4-Complement	V5_119	Turbidimetry	BINDING SITE	g/l	g/l	1	0.1 - 0.4		0.26	0.26		0.18	0.18
2018	March	246	C4-Complement	V5_198	no information	no information		g/l	1			31	31		27	27
2018	March	246	C4-Complement	V5_52	other method	ABBOTT	g/l	g/l	1	0.16 - 0.54		0.18	0.18		0.25	0.25
2018	March	246	C4-Complement	V5_279	Turbidimetry	other manufacturer	mg/dL	g/l	0.01	10-40		0.25	25		0.17	17
2018	March	246	C4-Complement	V5_26	no information	no information		g/l	1			0.273	0.273		0.25	0.25
2018	March	246	C4-Complement	V5_282	other method	other manufacturer	g/l	g/l	1	0.11-0.34		0.24	0.24		0.17	0.17
2018	March	246	C4-Complement	V5_128	Turbidimetry	BINDING SITE	g/l	g/l	1	0.16-0.54		0.23	0.23		0.17	0.17
2018	March	246	alternative pathway	V5_155	Immunological test (ELISA)	VITA	%	%	1	30		85	85		67.1	67.1
2018	March	246	alternative pathway	V5_57	Immunological test (ELISA)	EURO DIAGNOSTICA	%	%	1	30-113 %		74	74		12.1	12.1
2018	March	246	alternative pathway	V5_80	functional test (ELISA)	EURO DIAGNOSTICA	%	%	1	30-113		61	61		12	12
2018	March	246	alternative pathway	V5_284	Immunological test (ELISA)	EURO DIAGNOSTICA	%	%	1	30-113		93	93		29	29
2018	March	246	alternative pathway	V5_10	functional test (ELISA)	EURO DIAGNOSTICA	%	%	1	30-113		107	107		31	31
2018	March	246	alternative pathway	V5_2	functional test (ELISA)	EURO DIAGNOSTICA	%	%	1	>71		70	70		15	15
2018	March	246	alternative pathway	V5_71	Immunological test (ELISA)	EURO DIAGNOSTICA	%	%	1	10-300		101	101		25.5	25.5
2018	March	246	alternative pathway	V5_156	Immunological test (ELISA)	EURO DIAGNOSTICA	%	%	1	30		76.5	76.5		11.5	11.5
2018	March	246	alternative pathway	V5_110	Immunological test (ELISA)	EURO DIAGNOSTICA	%	%	1	>10		106	106		33	33
2018	March	246	alternative pathway	V5_37	Immunological test (ELISA)	EURO DIAGNOSTICA	%	%	1	10 - 150		98	98		31	31
2018	March	246	alternative pathway	V5_157	Immunological test (ELISA)	EURO DIAGNOSTICA	%	%	1	30-113		113	113		51	51
2018	March	246	alternative pathway	V5_50	Immunological test (ELISA)	EURO DIAGNOSTICA	%	%	1	30-113		48	48		15	15
2018	March	246	alternative pathway	V5_22	Immunological test (ELISA)	EURO DIAGNOSTICA	%	%	1	>10		78	78		18	18
2018	March	246	alternative pathway	V5_253	Immunological test (ELISA)	EURO DIAGNOSTICA	%	%	1	30		86	86		21	21
2018	March	246	alternative pathway	V5_123	functional test (ELISA)	EURO DIAGNOSTICA	%	%	1	30-113		92	92		10	10
2018	March	246	alternative pathway	V5_91	functional test (ELISA)	EURO DIAGNOSTICA	%	%	1	> or = 46		94	94		10	10
2018	March	246	alternative pathway	V5_52	functional test (ELISA)	EURO DIAGNOSTICA	%	%	1	50 - 150		71	71		38	38
2018	March	246	alternative pathway	V5_26	functional test (ELISA)	EURO DIAGNOSTICA	%	%	1	40->200		86	86		15	15
2018	March	246	alternative pathway	V5_4	Immunological test (ELISA)	EURO DIAGNOSTICA	%	%	1	20-60		45	45		10	10
2018	March	246	alternative pathway	V5_159	Immunological test (ELISA)	EURO DIAGNOSTICA	U/mL	%	1	30-113		99.1	99.1		9.8	9.8
2018	March	246	alternative pathway	V5_160	Immunological test (ELISA)	EURO DIAGNOSTICA	%	%	1	>39%		79	79		21	21
2018	March	246	alternative pathway	V5_92	functional test (ELISA)	EURO DIAGNOSTICA	%	%	1	65-130	>	120	120		17	17
2018	March	246	alternative pathway	V5_162	Immunological test (ELISA)	EURO DIAGNOSTICA	%	%	1	30		77.3	77.3		10	10
2018	March	246	alternative pathway	V5_131	functional test (ELISA)	EURO DIAGNOSTICA	%	%	1	30-113		101	101		42	42
2018	March	246	alternative pathway	V5_96	Immunological test (ELISA)	EURO DIAGNOSTICA	%	%	1	>10		122	122		16	16
2018	March	246	alternative pathway	V5_28	Immunological test (ELISA)	EURO DIAGNOSTICA	%	%	1	30-113		55	55		11	11
2018	March	246	alternative pathway	V5_75	hemolytical test (titration -CH50,AH50)	in-house assay	U/mL	%	1	76-176		95	95		58	58
2018	March	246	alternative pathway	V5_62	hemolytical test (titration -CH50,AH50)	in-house assay	U/mL	%	1	11-21		6	6		3	3
2018	March	246	alternative pathway	V5_150	other method	BINDING SITE	%	%	1	80-120		73	73		55	55
2018	March	246	alternative pathway	V5_285	hemolytical test (titration -CH50,AH50)	BINDING SITE	%	%	1	60		90	90		63	63
2018	March	246	alternative pathway	V5_105	hemolytical test (gel)	BINDING SITE	%	%	1	66-129		69.7	69.7		57.1	57.1
2018	March	246	alternative pathway	V5_11	hemolytical test (titration -CH50,AH50)	in-house assay	%	%	1	60-140		94	94		36	36
2018	March	246	alternative pathway	V5_117	other method	BINDING SITE	%	%	1	60-120		62.3	62.3		55.1	55.1
2018	March	246	alternative pathway	V5_72	hemolytical test (titration -CH50,AH50)	in-house assay	%	%	1	50-150		68	68		52	52
2018	March	246	alternative pathway	V5_0	hemolytical test (titration -CH50,AH50)	in-house assay	%	%	1	84-150		62	62		41	41
2018	March	246	alternative pathway	V5_282	hemolytical test (titration -CH50,AH50)	in-house assay	%	%	1	70-130		85	85		39	39
2018	March	246	Classical Pathway	V5_155	Immunological test (ELISA)	VITA	%	%	1	69		73.9	73.9		41.6	41.6
2018	March	246	Classical Pathway	V5_186	Immunological test (ELISA)	EURO DIAGNOSTICA	%	%	1	69-129		83	83		51	51
2018	March	246	Classical Pathway	V5_174	Immunological test (ELISA)	EURO DIAGNOSTICA	%	%	1	66-113		74	74		47	47
2018	March	246	Classical Pathway	V5_175	Immunological test (ELISA)	QUIDEL	U/mL	%	1	70-180		109	109		66	66
2018	March	246	Classical Pathway	V5_104	Immunological test (ELISA)	other manufacturer	U/mL	%	1	40 - 200		66	66		41	41
2018	March	246	Classical Pathway	V5_80	functional test (ELISA)	EURO DIAGNOSTICA	%	%	1	69-129		60	60		36	36
2018	March	246	Classical Pathway	V5_284	Immunological test (ELISA)	EURO DIAGNOSTICA	%	%	1	69-129		72	72		46	46
2018	March	246	Classical Pathway	V5_10	functional test (ELISA)	EURO DIAGNOSTICA	%	%	1	69-129		82	82		48	48
2018	March	246	Classical Pathway	V5_2	functional test (ELISA)	EURO DIAGNOSTICA	%	%	1	>70		67	67		32	32
2018	March	246	Classical Pathway	V5_187	Immunological test (ELISA)	EURO DIAGNOSTICA	%	%	1	69		71	71		44	44
2018	March	246	Classical Pathway	V5_82	Immunological test (ELISA)	VITA	%	%	1	66-113		85	85		60	60
2018	March	246	Classical Pathway	V5_71	Immunological test (ELISA)	EURO DIAGNOSTICA	%	%	1	40-300		108	108		68	68
2018	March	246	Classical Pathway	V5_156	Immunological test (ELISA)	EURO DIAGNOSTICA	%	%	1	69		79.6	79.6		44.1	44.1
2018	March	246	Classical Pathway	V5_83	Immunological test (ELISA)	VITA	%	%	1	70-130		90	90		65	65
2018	March	246	Classical Pathway	V5_110	Immunological test (ELISA)	EURO DIAGNOSTICA	%	%	1	>40		88	88		51	51
2018	March	246	Classical Pathway	V5_37	Immunological test (ELISA)	EURO DIAGNOSTICA	%	%	1	40 - 150		100	100		56	56
2018	March	246	Classical Pathway	V5_3	Immunological test (ELISA)	VITA	%	%	1	70-130		78	78		44	44
2018	March	246	Classical Pathway	V5_157	Immunological test (ELISA)	EURO DIAGNOSTICA	%	%	1	69-129		113	113		72	72
2018	March	246	Classical Pathway	V5_50	Immunological test (ELISA)	EURO DIAGNOSTICA	%	%	1	69-129		62	62		44	44
2018	March	246	Classical Pathway	V5_22	Immunological test (ELISA)	EURO DIAGNOSTICA	%	%	1	>40		64	64		53	53
2018	March	246	Classical Pathway	V5_253	Immunological test (ELISA)	EURO DIAGNOSTICA	%	%	1	70		89	89		57	57
2018	March	246	Classical Pathway	V5_123	functional test (ELISA)	EURO DIAGNOSTICA	%	%	1	69-129		95	95		60	60
2018	March	246	Classical Pathway	V5_52	functional test (ELISA)	EURO DIAGNOSTICA	%	%	1	50 - 150		67	67		40	40
2018	March	246	Classical Pathway	V5_26	functional test (ELISA)	EURO DIAGNOSTICA	%	%	1	60->200		103	103		62	62
2018	March	246	Classical Pathway	V5_160	Immunological test (ELISA)	EURO DIAGNOSTICA	%	%	1	>74%		60	60		33	33
2018	March	246	Classical Pathway	V5_162	Immunological test (ELISA)	EURO DIAGNOSTICA	%	%	1	69		77.6	77.6		41.3	41.3
2018	March	246	Classical Pathway	V5_96	Immunological test (ELISA)	EURO DIAGNOSTICA	%	%	1	>40		82	82		55	55
2018	March	246	Classical Pathway	V5_28	Immunological test (ELISA)	EURO DIAGNOSTICA	%	%	1	69-129		73	73		45	45
2018	March	246	Classical Pathway	V5_203	Immunological test (liposome assay)	WAKO	U/mL	%	1	31.6 - 57.6		40.8	40.8		29.7	29.7
2018	March	246	Classical Pathway	V5_192	Immunological test (liposome assay)	WAKO	U/mL	%	1	31.6 - 57.6		44	44		32	32
2018	March	246	Classical Pathway	V5_105	Immunological test (liposome assay)	BINDING SITE	U/mL	%	1	>41.7		39.8	39.8		27.8	27.8
2018	March	246	Classical Pathway	V5_194	Immunological test (liposome assay)	WAKO	U/mL	%	1	31.6-57.6		43	43		30	30
2018	March	246	Classical Pathway	V5_195	Immunological test (liposome assay)	WAKO	U/mL	%	1	31.6-57.6		41.4	41.4		27.3	27.3
2018	March	246	Classical Pathway	V5_260	Immunological test (liposome assay)	WAKO	U/mL	%	1	31.6-57.6		45.4	45.4		29.4	29.4
2018	March	246	Classical Pathway	V5_111	Immunological test (liposome assay)	WAKO	U/mL	%	1			44.6	44.6		28.9	28.9
2018	March	246	Classical Pathway	V5_188	Immunological test (liposome assay)	WAKO	U/mL	%	1	31.6-57.6		31	31		23	23
2018	March	246	Classical Pathway	V5_113	Immunological test (liposome assay)	WAKO	U/mL	%	1	31.6-57.6		44.9	44.9		33.5	33.5
2018	March	246	Classical Pathway	V5_267	Immunological test (liposome assay)	WAKO	U/mL	%	1	31.6		37.7	37.7		34.6	34.6
2018	March	246	Classical Pathway	V5_197	Immunological test (liposome assay)	WAKO	U/mL	%	1	31.6-57.6		38.8	38.8		28.1	28.1
2018	March	246	Classical Pathway	V5_239	Immunological test (liposome assay)	BINDING SITE	U/mL	%	1	31.6 - 57.6		42.2	42.2		32.4	32.4
2018	March	246	Classical Pathway	V5_119	Immunological test (liposome assay)	WAKO	U/mL	%	1	32 - 58		49.3	49.3		42.2	42.2
2018	March	246	Classical Pathway	V5_89	Immunological test (liposome assay)	BINDING SITE	U/mL	%	1	42-95		52	52		39	39
2018	March	246	Classical Pathway	V5_198	Immunological test (liposome assay)	WAKO	U/mL	%	1	31.6-57.6		36	36
2018	March	246	Classical Pathway	V5_23	Immunological test (liposome assay)	WAKO	U/mL	%	1	>31.6		39.7	39.7		29.4	29.4
2018	March	246	Classical Pathway	V5_91	Immunological test (liposome assay)	WAKO	U/mL	%	1	30 - 75		42	42		29	29
2018	March	246	Classical Pathway	V5_74	Immunological test (liposome assay)	BINDING SITE	U/mL	%	1	33-73		29	29		24	24
2018	March	246	Classical Pathway	V5_279	Immunological test (liposome assay)	WAKO	U/mL	%	1	31.6-57.6		41.7	41.7		28.5	28.5
2018	March	246	Classical Pathway	V5_27	Immunological test (liposome assay)	BINDING SITE	U/mL	%	1	41.6-95.06		45.6	45.6		32.9	32.9
2018	March	246	Classical Pathway	V5_241	Immunological test (liposome assay)	BINDING SITE	U/mL	%	1	31.71-71.36		47	47		37	37
2018	March	246	Classical Pathway	V5_200	Immunological test (liposome assay)	WAKO	U/mL	%	1	36.0 - 70.7		41	41		29.1	29.1
2018	March	246	Classical Pathway	V5_4	Immunological test (liposome assay)	BINDING SITE	U/mL	%	1	41-94		31	31		27	27
2018	March	246	Classical Pathway	V5_159	Immunological test (liposome assay)	BINDING SITE	U/mL	%	1	41-95		42	42		32.7	32.7
2018	March	246	Classical Pathway	V5_127	Immunological test (liposome assay)	BINDING SITE	U/mL	%	1	40-85		39	39		35	35
2018	March	246	Classical Pathway	V5_282	Immunological test (liposome assay)	BINDING SITE	U/mL	%	1	41.68-95.06		45	45		36	36
2018	March	246	Classical Pathway	V5_94	Immunological test (liposome assay)	BINDING SITE	U/mL	%	1	>42		35.9	35.9		36.5	36.5
2018	March	246	Classical Pathway	V5_128	Immunological test (liposome assay)	BINDING SITE	U/mL	%	1	32-71		45	45		33	33
2018	March	246	Classical Pathway	V5_131	Immunological test (liposome assay)	WAKO	U/mL	%	1	23-63		40	40		31	31
2018	March	246	Classical Pathway	V5_97	Immunological test (liposome assay)	BINDING SITE	U/mL	%	1	41.73-95.1		44.7	44.7		37.2	37.2
2018	March	246	Classical Pathway	V5_179	Immunological test (liposome assay)	BINDING SITE		%	1	42		42	42		35	35
2018	March	246	Classical Pathway	V5_150	other method	BINDING SITE	U/mL	%	1	392-1019		723	723		372	372
2018	March	246	Classical Pathway	V5_117	other method	BINDING SITE	U/mL	%	1	>390		459	459		273	273
2018	March	246	Classical Pathway	V5_90	hemolytical test (titration -CH50,AH50)	other manufacturer	U/mL	%	1	400		400	400		300	300
2018	March	246	Classical Pathway	V5_223	hemolytical test (titration -CH50,AH50)	in-house assay	U/mL	%	1	85		83	83		67	67
2018	March	246	Classical Pathway	V5_45	hemolytical test (titration -CH50,AH50)	in-house assay	U/mL	%	1	49-87		60.7	60.7		51.3	51.3
2018	March	246	Classical Pathway	V5_261	hemolytical test (titration -CH50,AH50)	other manufacturer	U/mL	%	1	56-91		57	57		46	46
2018	March	246	Classical Pathway	V5_289	other method	BINDING SITE	U/mL	%	1			14.7	14.7		18.1	18.1
2018	March	246	Classical Pathway	V5_92	hemolytical test (titration -CH50,AH50)	other manufacturer	U/mL	%	1	101-300		213	213		139	139
2018	March	246	Classical Pathway	V5_75	hemolytical test (titration -CH50,AH50)	in-house assay	U/mL	%	1	58-138		91.4	91.4		66	66
2018	March	246	Classical Pathway	V5_62	hemolytical test (titration -CH50,AH50)	in-house assay	U/mL	%	1	33-49		38	38		25	25
2018	March	246	Classical Pathway	V5_191	other method	SIEMENS (Dade Behring)	%	%	1	70		129	129		82	82
2018	March	246	Classical Pathway	V5_207	hemolytical test (titration -CH50,AH50)	SIEMENS (Dade Behring)	%	%	1	70		96.5	96.5		68.2	68.2
2018	March	246	Classical Pathway	V5_81	other method	SIEMENS (Dade Behring)	%	%	1	85		110	110		65	65
2018	March	246	Classical Pathway	V5_285	hemolytical test (titration -CH50,AH50)	SIEMENS (Dade Behring)	%	%	1	90		109	109		70	70
2018	March	246	Classical Pathway	V5_11	hemolytical test (tube)	in-house assay	%	%	1	65-135		61	61		35	35
2018	March	246	Classical Pathway	V5_211	hemolytical test (titration -CH50,AH50)	SIEMENS (Dade Behring)	%	%	1	70-140		94	94		78	78
2018	March	246	Classical Pathway	V5_72	hemolytical test (titration -CH50,AH50)	in-house assay	%	%	1	80-120		94	94		77	77
2018	March	246	Classical Pathway	V5_0	hemolytical test (titration -CH50,AH50)	in-house assay	%	%	1	82-102		61	61		53	53
2018	March	246	Classical Pathway	V5_201	hemolytical test (tube)	SIEMENS (Dade Behring)	%	%	1	70-140		96.2	96.2		65.2	65.2
2018	March	246	Lectin pathway	V5_131	Immunological test (ELISA)	other manufacturer	ng/mL	%	1	1000		4374	4374		3371	3371
2018	March	246	Lectin pathway	V5_28	Immunological test (ELISA)	other manufacturer	ng/mL	%	1	>300	>	300	300	>	300	300
2018	March	246	Lectin pathway	V5_62	Immunological test (ELISA)	other manufacturer	ng/mL	%	1	<100		2100	2100		2100	2100
2018	March	246	Lectin pathway	V5_80	functional test (ELISA)	EURO DIAGNOSTICA	%	%	1	10-125		53	53		32	32
2018	March	246	Lectin pathway	V5_284	Immunological test (ELISA)	EURO DIAGNOSTICA	%	%	1	0-125		74	74		42	42
2018	March	246	Lectin pathway	V5_10	functional test (ELISA)	EURO DIAGNOSTICA	%	%	1	0-125		72	72		44	44
2018	March	246	Lectin pathway	V5_11	functional test (ELISA)	EURO DIAGNOSTICA	%	%	1	>10		68	68		40	40
2018	March	246	Lectin pathway	V5_2	functional test (ELISA)	EURO DIAGNOSTICA	%	%	1	>49		65	65		29	29
2018	March	246	Lectin pathway	V5_71	Immunological test (ELISA)	EURO DIAGNOSTICA	%	%	1	10-300		129	129		75.5	75.5
2018	March	246	Lectin pathway	V5_156	Immunological test (ELISA)	EURO DIAGNOSTICA	%	%	1	5		75	75		41.2	41.2
2018	March	246	Lectin pathway	V5_110	Immunological test (ELISA)	EURO DIAGNOSTICA	%	%	1	>10		67	67		27	27
2018	March	246	Lectin pathway	V5_37	Immunological test (ELISA)	EURO DIAGNOSTICA	%	%	1	10 - 150		94	94		63	63
2018	March	246	Lectin pathway	V5_157	Immunological test (ELISA)	EURO DIAGNOSTICA	%	%	1	0-125		77	77		84	84
2018	March	246	Lectin pathway	V5_50	Immunological test (ELISA)	EURO DIAGNOSTICA	%	%	1	10-125		55	55		45	45
2018	March	246	Lectin pathway	V5_22	Immunological test (ELISA)	EURO DIAGNOSTICA	%	%	1	>10		97	97		87	87
2018	March	246	Lectin pathway	V5_253	Immunological test (ELISA)	EURO DIAGNOSTICA	%	%	1	10		92	92		61	61
2018	March	246	Lectin pathway	V5_123	functional test (ELISA)	EURO DIAGNOSTICA	%	%	1	0-125		110	110		71	71
2018	March	246	Lectin pathway	V5_26	functional test (ELISA)	EURO DIAGNOSTICA	%	%	1	40->200		89	89		46	46
2018	March	246	Lectin pathway	V5_159	Immunological test (ELISA)	EURO DIAGNOSTICA	U/mL	%	1	25-125		86.3	86.3		45.4	45.4
2018	March	246	Lectin pathway	V5_160	Immunological test (ELISA)	EURO DIAGNOSTICA	%	%	1	>20%		64	64		26	26
2018	March	246	Lectin pathway	V5_92	functional test (ELISA)	EURO DIAGNOSTICA	%	%	1	10-100		67	67		34	34
2018	March	246	Lectin pathway	V5_75	functional test (ELISA)	EURO DIAGNOSTICA	%	%	1	4-141		80	80		65	65
2018	March	246	Lectin pathway	V5_282	Immunological test (ELISA)	EURO DIAGNOSTICA	%	%	1	20-100		66	66		47	47
2018	March	246	Lectin pathway	V5_162	Immunological test (ELISA)	EURO DIAGNOSTICA	%	%	1	5		69.4	69.4		38.8	38.8
2018	March	246	Lectin pathway	V5_96	Immunological test (ELISA)	EURO DIAGNOSTICA	%	%	1	>10		99	99		42	42
2018	March	246	C1 Inhibitor: protein	V5_79	Nephelometry	SIEMENS (Dade Behring)	mg/dL	g/l	0.01	18 - 32 mg/dl		0.211	21.1		0.176	17.6
2018	March	246	C1 Inhibitor: protein	V5_174	Nephelometry	SIEMENS (Dade Behring)	g/l	g/l	1	0.21-0.39		0.28	0.28		0.17	0.17
2018	March	246	C1 Inhibitor: protein	V5_104	Nephelometry	SIEMENS (Dade Behring)		g/l	1	0.17 - 0.44		0.26	0.26		0.19	0.19
2018	March	246	C1 Inhibitor: protein	V5_207	Nephelometry	SIEMENS (Dade Behring)	mg/L	g/l	0.001	220		0.243	243		0.198	198
2018	March	246	C1 Inhibitor: protein	V5_9	Nephelometry	SIEMENS HEALTHINEERS	g/l	g/l	1	0.210-0.390		0.259	0.259		0.194	0.194
2018	March	246	C1 Inhibitor: protein	V5_105	Nephelometry	SIEMENS (Dade Behring)	g/l	g/l	1	0.1-0.3		0.192	0.192		0.17	0.17
2018	March	246	C1 Inhibitor: protein	V5_209	Nephelometry	SIEMENS HEALTHINEERS	mg/dL	g/l	0.01	21-39		0.258	25.8		0.164	16.4
2018	March	246	C1 Inhibitor: protein	V5_2	Nephelometry	SIEMENS HEALTHINEERS	g/l	g/l	1	0.21-0.40		0.27	0.27		0.18	0.18
2018	March	246	C1 Inhibitor: protein	V5_211	Nephelometry	SIEMENS HEALTHINEERS	mg/dL	g/l	0.01	21-39		0.234	23.4		0.174	17.4
2018	March	246	C1 Inhibitor: protein	V5_83	Nephelometry	SIEMENS (Dade Behring)	g/l	g/l	1	0.21-0.39		0.27	0.27		0.15	0.15
2018	March	246	C1 Inhibitor: protein	V5_110	Nephelometry	SIEMENS HEALTHINEERS	g/l	g/l	1	0.21-0.39		0.235	0.235		0.175	0.175
2018	March	246	C1 Inhibitor: protein	V5_72	Nephelometry	other manufacturer	g/l	g/l	1	0.16-0.36		0.27	0.27		0.18	0.18
2018	March	246	C1 Inhibitor: protein	V5_50	Nephelometry	SIEMENS (Dade Behring)		g/l	1	0.21-0.39		0.3	0.3		0.2	0.2
2018	March	246	C1 Inhibitor: protein	V5_22	Nephelometry	SIEMENS (Dade Behring)	g/l	g/l	1	0.38		0.27	0.27		0.18	0.18
2018	March	246	C1 Inhibitor: protein	V5_90	Nephelometry	SIEMENS HEALTHINEERS	g/l	g/l	1	0.15		0.29	0.29		0.2	0.2
2018	March	246	C1 Inhibitor: protein	V5_223	Nephelometry	SIEMENS (Dade Behring)	mg/L	g/l	0.001	220		0.249	249		0.193	193
2018	March	246	C1 Inhibitor: protein	V5_23	Nephelometry	SIEMENS HEALTHINEERS	g/l	g/l	1	0.21-0.39		0.24	0.24		0.18	0.18
2018	March	246	C1 Inhibitor: protein	V5_0	Nephelometry	SIEMENS HEALTHINEERS	mg/L	g/l	0.001	206-358		0.262	262		0.155	155
2018	March	246	C1 Inhibitor: protein	V5_91	Nephelometry	SIEMENS HEALTHINEERS	mg/dL	g/l	0.01	19 - 37		0.26	26		0.2	20
2018	March	246	C1 Inhibitor: protein	V5_200	Nephelometry	SIEMENS (Dade Behring)	g/l	g/l	1	0.21 - 0.39		0.23	0.23		0.18	0.18
2018	March	246	C1 Inhibitor: protein	V5_4	Nephelometry	SIEMENS (Dade Behring)	mg/dL	g/l	0.01	16-27		0.25	25		0.18	18
2018	March	246	C1 Inhibitor: protein	V5_160	Nephelometry	SIEMENS (Dade Behring)	g/l	g/l	1	0.14 - 0.40		0.22	0.22		0.19	0.19
2018	March	246	C1 Inhibitor: protein	V5_92	Nephelometry	SIEMENS HEALTHINEERS	mg/dL	g/l	0.01	21-39		0.249	24.9		0.196	19.6
2018	March	246	C1 Inhibitor: protein	V5_127	Nephelometry	SIEMENS (Dade Behring)	g/l	g/l	1	0.15-0.35		0.21	0.21		0.18	0.18
2018	March	246	C1 Inhibitor: protein	V5_94	Nephelometry	SIEMENS HEALTHINEERS	g/l	g/l	1	0.21-0.39		0.23	0.23		0.17	0.17
2018	March	246	C1 Inhibitor: protein	V5_131	Nephelometry	SIEMENS (Dade Behring)	mg/dL	g/l	0.01	15-35		0.224	22.4		0.176	17.6
2018	March	246	C1 Inhibitor: protein	V5_62	Nephelometry	SIEMENS HEALTHINEERS	g/l	g/l	1	0.26-0.42		0.22	0.22		0.18	0.18
2018	March	246	C1 Inhibitor: protein	V5_97	Nephelometry	SIEMENS (Dade Behring)	g/l	g/l	1	0.12-0.30		0.23	0.23		0.17	0.17
2018	March	246	C1 Inhibitor: protein	V5_175	Turbidimetry	BINDING SITE	mg/L	g/l	0.001	210-380		0.283	283		0.19	190
2018	March	246	C1 Inhibitor: protein	V5_220	Turbidimetry	BINDING SITE	mg/L	g/l	0.001			0.27	270		0.19	190
2018	March	246	C1 Inhibitor: protein	V5_71	Immunodiffusion	BINDING SITE	g/l	g/l	1	0.150-0.350		0.265	0.265		0.196	0.196
2018	March	246	C1 Inhibitor: protein	V5_37	Immunodiffusion	BINDING SITE	g/l	g/l	1	0.15 - 0.35		0.265	0.265		0.23	0.23
2018	March	246	C1 Inhibitor: protein	V5_117	Immunodiffusion	BINDING SITE	g/l	g/l	1	0.22-0.38		0.308	0.308		0.225	0.225
2018	March	246	C1 Inhibitor: protein	V5_119	Turbidimetry	BINDING SITE	g/l	g/l	1	0.22 - 0.38		0.29	0.29		0.24	0.24
2018	March	246	C1 Inhibitor: protein	V5_88	no information	no information	mg/dL	g/l	0.01	21-39		0.209	20.9		0.171	17.1
2018	March	246	C1 Inhibitor: protein	V5_52	other method	BINDING SITE	g/l	g/l	1	0.22 - 0.38		0.236	0.236		0.306	0.306
2018	March	246	C1 Inhibitor: protein	V5_74	Turbidimetry	BINDING SITE	g/l	g/l	1	0.22-0.38		0.29	0.29		0.19	0.19
2018	March	246	C1 Inhibitor: protein	V5_26	no information	no information		g/l	1			0.23	0.23		0.13	0.13
2018	March	246	C1 Inhibitor: protein	V5_128	Turbidimetry	BINDING SITE	g/l	g/l	1	0.19-0.32		0.303	0.303		0.23	0.23
2018	March	246	C1 Inhibitor: protein	V5_276	Immunodiffusion	other manufacturer	mg/dL	g/l	0.01	20-35		0.19	19		0.13	13
2018	March	246	C1 Inhibitor: protein	V5_28	Turbidimetry	BINDING SITE	g/l	g/l	1	0.21-0.38		0.27	0.27		0.19	0.19
2018	March	246	C1 Inhibitor: protein	V5_224	Turbidimetry	BINDING SITE	g/l	g/l	1	0.21-0.38		0.26	0.26		0.18	0.18
2018	March	246	C1 Inhibitor: activity	V5_0	chromogenic assay	in-house assay	U/mL	%	1	17.2-27.4		23.9	23.9		12.7	12.7
2018	March	246	C1 Inhibitor: activity	V5_103	chromogenic assay	SIEMENS (Dade Behring)	%	%	1	70%-129%		102	102		61	61
2018	March	246	C1 Inhibitor: activity	V5_79	chromogenic assay	SIEMENS (Dade Behring)	%	%	1	70 - 130 %		98	98		60	60
2018	March	246	C1 Inhibitor: activity	V5_220	chromogenic assay	SIEMENS (Dade Behring)	%	%	1			113	113		70	70
[truncated: 5,573 more rows]
